# Supplementary material for: Transcriptome Profile of Membrane and Extracellular Matrix Components in Ligament-Fibroblastic Progenitors and Cementoblasts Differentiated from Human Periodontal Ligament Cells
Source: Genes (Basel). 2022 Apr 8;13(4):659. doi: 10.3390/genes13040659 (PMC9031187; doi:10.3390/genes13040659)
Supplement: Supplementary file 1 [file genes-13-00659-s001.zip]

Archive with 5 entries (5 files):
- Supplementary Table 1.xlsx
- Supplementary Table 2.xlsx
- Supplementary Table 3.xlsx
- Supplementary Table 4.xlsx
- Supplementay data-RNASeq.pdf
