# Supplementary material for: Transcriptome Profile of Membrane and Extracellular Matrix Components in Ligament-Fibroblastic Progenitors and Cementoblasts Differentiated from Human Periodontal Ligament Cells
Source: Genes (Basel). 2022 Apr 8;13(4):659. doi: 10.3390/genes13040659 (PMC9031187; doi:10.3390/genes13040659)
Supplement: Supplementary file 1 [file genes-13-00659-s001.zip › Supplementary Table 1.xlsx]

## Sheet: Sheet1
Supplementay Table 1. Quality control data for RNA preparation and summary statistics for sequencing data
	Sample	Concentration(ng/ul)	Volume(ul)	Total amount (ug)	Integrity value	Raw Reads	Clean Reads	Raw Base (Gb)	Clean Base (Gb)	Effective Rate (%)	Error Rate (%)	Q20 (%)	Q30 (%)	GC Content (%)
1	TGF_1	1007	23	23.161	7.9	51400742	50609672	7.7	7.6	98.46	0.03	98.07	94.4	51.64
2	TGF_2	259	40	10.36	8.7	42741566	41958676	6.4	6.3	98.17	0.03	98.16	94.54	51.44
3	TGF_3	207	40	8.28	7.6	58599300	57454690	8.8	8.6	98.05	0.03	98.01	94.18	50.53
4	SB+BMP7_1	73	38	2.774	7.7	43822466	43307704	6.6	6.5	96.44	0.02	98.13	94.74	53.44
5	SB+BMP7_2	62	41	2.542	7.8	43994906	43360452	6.6	6.5	96.59	0.03	97.56	93.61	51.53
6	SB+BMP7_3	83	41	3.403	7.5	42393518	41712590	6.4	6.3	96.35	0.03	97.39	93.33	51.12
