# Supplementary material for: Transcriptome Profile of Membrane and Extracellular Matrix Components in Ligament-Fibroblastic Progenitors and Cementoblasts Differentiated from Human Periodontal Ligament Cells
Source: Genes (Basel). 2022 Apr 8;13(4):659. doi: 10.3390/genes13040659 (PMC9031187; doi:10.3390/genes13040659)
Supplement: Supplementary file 1 [file genes-13-00659-s001.zip › Supplementary Table 2.xlsx]

## Sheet: Sheet1
Supplementary Table 2. Nomalized expression FPKM values and statistical information for 2245 DEGs
Gene_id	Gene_name	Gene_description	TGF-beta_1	TGF-beta_2	TGF-beta_3	SB_BMP7_1	SB_BMP7_2	SB_BMP7_3	baseMean	log2FoldChange	lfcSE	stat	pvalue	padj
ENSG00000124225	PMEPA1	prostate transmembrane protein, androgen induced 1	10819.6	11925.8	16538.6	112.178	128.083	113.916	6606.36	6.79274	0.312404	21.7434	7.96919e-105	1.02803e-100
ENSG00000105664	COMP	cartilage oligomeric matrix protein	24870.1	11233.7	36360.8	30.5045	12.9005	20.3019	12088.1	10.154	0.466811	21.7519	6.63302e-105	1.02803e-100
ENSG00000109610	SOD3	superoxide dismutase 3	176.813	86.7431	124.549	16580.7	13172.3	11790.9	6988.66	-6.74206	0.345816	-19.4961	1.18576e-84	1.01975e-80
ENSG00000060718	COL11A1	collagen type XI alpha 1 chain	26214.7	45831.2	27157.9	327.677	241.423	151.137	16654	7.10475	0.374427	18.975	2.74559e-80	1.5762e-76
ENSG00000143196	DPT	dermatopontin	2236.16	3480.92	3131.66	7.87212	12.9005	18.0462	1481.26	7.8452	0.413572	18.9694	3.05466e-80	1.5762e-76
ENSG00000119703	ZC2HC1C	zinc finger C2HC-type containing 1C	10.4008	9.32722	18.9989	3253.15	2438.19	2126.06	1309.36	-7.67008	0.411867	-18.6227	2.10276e-77	9.04188e-74
ENSG00000285622	AL135926.1	novel transcript	1837.15	2921.29	2603.91	4.92007	12.9005	11.2789	1231.91	7.98312	0.440403	18.1268	1.95735e-73	7.21424e-70
ENSG00000204291	COL15A1	collagen type XV alpha 1 chain	11144.9	10315	29316.4	100.37	66.3452	77.8241	8503.47	7.69815	0.428222	17.977	2.95038e-72	9.51496e-69
ENSG00000223749	MIR503HG	MIR503 host gene	10815.9	4639.36	6602.13	61.0089	60.8165	81.2077	3710.06	6.76564	0.379341	17.8352	3.76484e-71	1.07925e-67
ENSG00000135919	SERPINE2	serpin family E member 2	40910.9	71151.8	85134.2	1006.65	981.357	1116.61	33383.6	5.98916	0.337098	17.7668	1.27691e-70	3.29442e-67
ENSG00000165617	DACT1	dishevelled binding antagonist of beta catenin 1	4843.92	5479.74	3411.36	102.338	76.4813	81.2077	2332.51	5.723	0.33026	17.3288	2.85281e-67	6.69114e-64
ENSG00000196139	AKR1C3	aldo-keto reductase family 1 member C3	57.677	55.0306	60.1633	2242.57	2818.75	3859.62	1515.64	-5.68982	0.33998	-16.7357	7.19486e-63	1.54689e-59
ENSG00000099994	SUSD2	sushi domain containing 2	11.3463	7.46178	2.11099	2722.77	1491.85	1797.85	1005.56	-8.14608	0.493058	-16.5216	2.56682e-61	5.09416e-58
ENSG00000134198	TSPAN2	tetraspanin 2	1327.52	1750.72	1628.63	13.7762	29.4868	13.5346	793.944	6.35932	0.400092	15.8946	6.90206e-57	1.27195e-53
ENSG00000258583	LINC01500	long intergenic non-protein coding RNA 1500	3261.11	3506.1	2616.58	71.8331	68.1882	108.277	1605.35	5.24383	0.33147	15.8199	2.2681e-56	3.90113e-53
ENSG00000145681	HAPLN1	hyaluronan and proteoglycan link protein 1	19449.4	11688.9	15668.8	424.11	573.149	521.083	8054.25	4.94611	0.316847	15.6104	6.18755e-55	9.97743e-52
ENSG00000104783	KCNN4	potassium calcium-activated channel subfamily N member 4	1543.1	1924.21	1579.02	39.3606	58.0521	47.3712	865.185	5.12158	0.33413	15.3281	4.96397e-53	7.53356e-50
ENSG00000274565	AC080038.2	novel transcript	1277.4	2232.94	2913.17	35.4245	23.0365	20.3019	1083.71	6.34656	0.414927	15.2956	8.1816e-53	1.1727e-49
ENSG00000095752	IL11	interleukin 11	1579.97	2675.05	2962.78	43.2967	39.6229	60.9058	1226.94	5.65363	0.372014	15.1974	3.68155e-52	4.99916e-49
ENSG00000182667	NTM	neurotrimin	12355.2	9755.34	11689.6	556.952	459.809	332.726	5858.27	4.64597	0.313445	14.8223	1.05188e-49	1.35692e-46
ENSG00000146674	IGFBP3	insulin like growth factor binding protein 3	119907	402464	331969	4636.68	4140.13	4671.7	144631	5.9893	0.406619	14.7295	4.16738e-49	5.11992e-46
ENSG00000130203	APOE	apolipoprotein E	31.2023	29.8471	59.1078	2583.04	3238.02	8348.61	2381.64	-6.88553	0.470392	-14.6378	1.61091e-48	1.88915e-45
ENSG00000171812	COL8A2	collagen type VIII alpha 2 chain	15259.8	31072.7	28025.5	782.292	611.851	438.747	12698.5	5.34197	0.365155	14.6293	1.82663e-48	1.97161e-45
ENSG00000232358	AL050404.1	novel transcript	3784.93	1861.71	2904.73	74.7851	62.6594	40.6039	1454.9	5.58235	0.381594	14.629	1.83405e-48	1.97161e-45
ENSG00000177363	LRRN4CL	LRRN4 C-terminal like	108.735	100.734	84.4397	2220.92	2792.95	3985.95	1548.95	-4.93549	0.34095	-14.4757	1.72507e-47	1.78027e-44
ENSG00000168874	ATOH8	atonal bHLH transcription factor 8	138.992	165.092	274.429	6263.25	5121.48	5365.35	2888.1	-4.85707	0.341214	-14.2347	5.5827e-46	5.53975e-43
ENSG00000026559	KCNG1	potassium voltage-gated channel modifier subfamily G member 1	5445.27	2715.15	4081.6	110.21	73.7169	40.6039	2077.76	5.76556	0.40965	14.0743	5.46124e-45	5.21852e-42
ENSG00000074590	NUAK1	NUAK family kinase 1	5905.74	4172.07	5279.59	197.787	135.455	78.952	2628.27	5.21743	0.371922	14.0283	1.04604e-44	9.63853e-42
ENSG00000182985	CADM1	cell adhesion molecule 1	602.299	932.722	1046	11.8082	12.9005	18.0462	437.295	5.92448	0.424065	13.9707	2.35385e-44	2.09411e-41
ENSG00000117643	MAN1C1	mannosidase alpha class 1C member 1	107.79	39.1743	94.9947	5256.61	4427.62	2879.49	2134.28	-5.69964	0.408365	-13.9572	2.84288e-44	2.44487e-41
ENSG00000141574	SECTM1	secreted and transmembrane 1	3.7821	1.86544	7.38847	863.965	581.442	878.623	389.511	-7.50622	0.546705	-13.7299	6.71945e-43	5.59232e-40
ENSG00000122877	EGR2	early growth response 2	1263.22	814.266	987.945	6.8881	1.84292	0	512.36	8.4166	0.616777	13.6461	2.13006e-42	1.71736e-39
ENSG00000170558	CDH2	cadherin 2	5586.16	6757.57	6918.78	374.91	469.024	433.108	3423.26	3.91484	0.288187	13.5844	4.95908e-42	3.8771e-39
ENSG00000284686	AC119674.2	novel transcript	646.739	406.667	196.322	18239.7	21888.4	15779.1	9526.16	-5.48279	0.404518	-13.5539	7.51526e-42	5.70276e-39
ENSG00000103485	QPRT	quinolinate phosphoribosyltransferase	74.6964	20.5199	10.555	4012.81	3686.77	5023.6	2138.16	-6.9056	0.513365	-13.4516	3.01175e-41	2.22009e-38
ENSG00000162407	PLPP3	phospholipid phosphatase 3	711.98	453.303	218.488	21991.7	23135.1	15649.4	10360	-5.45634	0.407303	-13.3963	6.35892e-41	4.55723e-38
ENSG00000186832	KRT16	keratin 16	5185.26	1577.23	3207.65	79.7052	62.6594	62.0337	1695.76	5.60776	0.424081	13.2233	6.43647e-40	4.48813e-37
ENSG00000269926	DDIT4-AS1	DDIT4 antisense RNA 1	5681.66	3796.18	3300.54	238.132	212.858	179.334	2234.78	4.34089	0.331012	13.114	2.73797e-39	1.85894e-36
ENSG00000135480	KRT7	keratin 7	5761.08	7625	16012.9	257.812	233.13	313.552	5033.92	5.19201	0.397579	13.0591	5.63989e-39	3.731e-36
ENSG00000128165	ADM2	adrenomedullin 2	4055.35	1313.27	2005.44	42.3126	38.7014	13.5346	1244.77	6.27748	0.484814	12.9482	2.40449e-38	1.5509e-35
ENSG00000135636	DYSF	dysferlin	3021.9	1943.79	3000.78	134.81	83.853	63.1616	1374.71	4.8191	0.372269	12.9452	2.50142e-38	1.57407e-35
ENSG00000086991	NOX4	NADPH oxidase 4	1000.36	1167.77	1009.05	1.96803	17.5078	20.3019	536.161	6.32891	0.488993	12.9427	2.5823e-38	1.58627e-35
ENSG00000187653	TMSB4XP8	TMSB4X pseudogene 8	1233.91	1240.52	1351.04	13513.5	16627.8	18787.2	8792.32	-3.677	0.285579	-12.8756	6.17463e-38	3.62058e-35
ENSG00000139211	AMIGO2	adhesion molecule with Ig like domain 2	13585.3	12053.6	10507.5	675.034	995.179	821.1	6439.61	3.85875	0.299691	12.8758	6.16296e-38	3.62058e-35
ENSG00000288534	AP001931.2	TMX2-CTNND1 readthrough (NMD candidate)	0	0	0	9255.64	8142.04	12225.1	4937.14	-15.7466	1.22423	-12.8624	7.32283e-38	4.19842e-35
ENSG00000279821	AC145098.2	TEC	1727.47	884.22	1280.32	54.1208	40.5443	43.9875	671.777	4.81105	0.37465	12.8415	9.60289e-38	5.38597e-35
ENSG00000168209	DDIT4	DNA damage inducible transcript 4	8293.19	5825.78	4848.95	370.974	336.334	235.728	3318.49	4.32939	0.337763	12.8178	1.30292e-37	7.15218e-35
ENSG00000054356	PTPRN	protein tyrosine phosphatase receptor type N	2898.98	2672.25	2968.06	86.5933	67.2667	18.0462	1451.86	5.62838	0.442862	12.7091	5.26339e-37	2.82907e-34
ENSG00000135218	CD36	CD36 molecule	5.67315	0	1.0555	842.317	750.991	706.056	384.349	-8.3999	0.661081	-12.7063	5.45496e-37	2.8722e-34
ENSG00000081277	PKP1	plakophilin 1	683.614	2711.42	1244.43	7.87212	16.5863	2.25577	777.697	7.41241	0.584694	12.6774	7.88839e-37	4.07041e-34
ENSG00000106819	ASPN	asporin	2164.31	1343.12	807.455	9.84015	31.3297	24.8135	730.144	6.0301	0.475848	12.6723	8.41896e-37	4.259e-34
ENSG00000287872	AC026956.2	novel transcript	1082.63	538.181	553.08	3.93606	3.68585	11.2789	365.464	6.88235	0.543332	12.6669	9.01808e-37	4.47436e-34
ENSG00000146411	SLC2A12	solute carrier family 2 member 12	20.8015	33.578	7.38847	1707.27	1318.61	836.891	654.089	-5.95696	0.471659	-12.6298	1.44637e-36	7.04083e-34
ENSG00000114270	COL7A1	collagen type VII alpha 1 chain	47824.6	79388.6	114332	3808.14	2741.35	3914.89	42001.7	4.52878	0.364575	12.4221	1.98316e-35	9.47512e-33
ENSG00000049192	ADAMTS6	ADAM metallopeptidase with thrombospondin type 1 motif 6	1165.83	2099.56	1400.64	64.945	47.916	24.8135	800.618	5.07752	0.409425	12.4016	2.56162e-35	1.20163e-32
ENSG00000123500	COL10A1	collagen type X alpha 1 chain	1221.62	1916.74	576.301	1.96803	3.68585	0	620.053	9.2884	0.749142	12.3987	2.65511e-35	1.22325e-32
ENSG00000103196	CRISPLD2	cysteine rich secretory protein LCCL domain containing 2	146.556	257.431	174.157	4391.66	3895.02	2773.47	1939.72	-4.25744	0.345022	-12.3396	5.54366e-35	2.50923e-32
ENSG00000253398	AC021733.2	novel transcript	86.0427	43.8379	33.7759	1538.02	1782.11	1318.5	800.379	-4.82218	0.392798	-12.2765	1.21135e-34	5.3884e-32
ENSG00000175265	GOLGA8A	golgin A8 family member A	1154.49	4368.87	1877.73	61.0089	35.937	41.7318	1256.63	5.73799	0.470736	12.1894	3.53971e-34	1.54787e-31
ENSG00000134107	BHLHE40	basic helix-loop-helix family member e40	6888.14	8137.07	7138.32	540.224	474.553	266.181	3907.42	4.11207	0.338106	12.1621	4.94871e-34	2.12795e-31
ENSG00000028277	POU2F2	POU class 2 homeobox 2	1497.71	745.245	962.613	36.4086	45.1516	45.1154	555.374	4.66191	0.384358	12.1291	7.4069e-34	3.11881e-31
ENSG00000183196	CHST6	carbohydrate sulfotransferase 6	417.922	484.083	448.586	7.87212	14.7434	11.2789	230.747	5.31166	0.437963	12.1281	7.49481e-34	3.11881e-31
ENSG00000120594	PLXDC2	plexin domain containing 2	371.591	1072.63	1051.27	2.95204	5.52877	0	417.329	8.13718	0.675727	12.0421	2.13398e-33	8.73917e-31
ENSG00000138449	SLC40A1	solute carrier family 40 member 1	9.45524	3.73089	0	541.208	633.044	444.387	271.971	-6.90779	0.574316	-12.0279	2.53665e-33	1.02259e-30
ENSG00000172061	LRRC15	leucine rich repeat containing 15	14543.1	26131.1	26049.6	1121.78	495.746	395.888	11456.2	5.05025	0.420101	12.0215	2.73893e-33	1.08715e-30
ENSG00000135069	PSAT1	phosphoserine aminotransferase 1	12992.4	5042.3	4527.02	192.867	284.732	192.868	3872.04	5.07199	0.423882	11.9656	5.38259e-33	2.10411e-30
ENSG00000136999	CCN3	cellular communication network factor 3	104.008	72.7523	33.7759	2198.29	2185.71	1591.45	1031	-4.82384	0.403912	-11.9428	7.0797e-33	2.72621e-30
ENSG00000254462	TMX2-CTNND1	#N/A	4559.32	3687.05	5291.2	0	0	0	2256.26	14.5716	1.22362	11.9086	1.06764e-32	4.05074e-30
ENSG00000263818	RDM1P5	RDM1 pseudogene 5	80.3696	52.2324	13.7215	2708.01	1886.23	2586.24	1221.13	-5.61224	0.472362	-11.8812	1.48202e-32	5.54148e-30
ENSG00000177283	FZD8	frizzled class receptor 8	11508	6181.15	5934	449.695	454.281	295.506	4137.1	4.29916	0.36268	11.8538	2.05547e-32	7.57587e-30
ENSG00000102032	RENBP	renin binding protein	27.4202	27.0489	14.7769	666.178	804.436	1965.9	584.294	-5.62807	0.477181	-11.7944	4.17177e-32	1.51594e-29
ENSG00000206190	ATP10A	ATPase phospholipid transporting 10A (putative)	13920	17752.5	17891.7	1237.89	644.102	510.932	8659.52	4.37221	0.370822	11.7906	4.36467e-32	1.56401e-29
ENSG00000136040	PLXNC1	plexin C1	105.899	44.7707	40.1089	2138.26	2336.83	1388.43	1009.05	-4.93985	0.419448	-11.777	5.12739e-32	1.78766e-29
ENSG00000100234	TIMP3	TIMP metallopeptidase inhibitor 3	74768.3	80516.3	98118.9	8669.17	9037.7	8578.69	46614.8	3.26909	0.277575	11.7773	5.10862e-32	1.78766e-29
ENSG00000185666	SYN3	synapsin III	74797.6	80529.4	98152.7	8697.71	9066.26	8588.85	46638.7	3.26583	0.277602	11.7644	5.95133e-32	2.04726e-29
ENSG00000185291	IL3RA	interleukin 3 receptor subunit alpha	1089.24	1241.45	1435.48	93.4814	48.8375	56.3943	660.814	4.24396	0.361408	11.7428	7.68599e-32	2.60919e-29
ENSG00000184305	CCSER1	coiled-coil serine rich protein 1	1506.22	1512.88	1810.18	14172.8	17631.2	20464.3	9516.27	-3.43612	0.29364	-11.7018	1.24775e-31	4.18079e-29
ENSG00000108551	RASD1	ras related dexamethasone induced 1	22.6926	26.1162	25.3319	582.537	511.411	460.177	271.378	-4.39018	0.375599	-11.6885	1.45977e-31	4.82848e-29
ENSG00000143473	KCNH1	potassium voltage-gated channel subfamily H member 1	1369.12	877.691	629.076	44.2807	35.0155	33.8366	498.17	4.66711	0.399724	11.6758	1.69396e-31	5.53217e-29
ENSG00000110492	MDK	midkine	583.388	412.263	280.762	6906.8	9179.6	16602.5	5660.88	-4.67824	0.401077	-11.6642	1.94228e-31	6.2546e-29
ENSG00000284251	MIR711	microRNA 711	1009.82	1704.08	2102.55	70.8491	36.8585	21.4298	824.265	5.21648	0.447257	11.6633	1.96365e-31	6.2546e-29
ENSG00000112715	VEGFA	vascular endothelial growth factor A	8081.4	16962.5	7858.17	620.913	584.207	446.643	5758.97	4.31585	0.371277	11.6243	3.10041e-31	9.75495e-29
ENSG00000288550	AC018809.3	novel protein	0	0	0	3241.35	2990.14	3990.46	1703.66	-14.2115	1.22279	-11.6222	3.17966e-31	9.88377e-29
ENSG00000170962	PDGFD	platelet derived growth factor D	18.9105	45.7034	29.5539	801.972	872.624	655.301	404.011	-4.62762	0.399134	-11.5941	4.41225e-31	1.35519e-28
ENSG00000157404	KIT	KIT proto-oncogene, receptor tyrosine kinase	9.45524	3.73089	4.22199	507.752	636.73	284.227	241.019	-6.35271	0.549787	-11.5549	6.97526e-31	2.1172e-28
ENSG00000087086	FTL	ferritin light chain	58369.1	54645.4	52553.2	577622	660816	1.14166e+06	424278	-3.84553	0.33469	-11.4898	1.48434e-30	4.45301e-28
ENSG00000011465	DCN	decorin	2630.45	2055.72	647.019	56513.9	58352.5	50767.2	28494.5	-4.95671	0.432017	-11.4734	1.79464e-30	5.32202e-28
ENSG00000232187	FTH1P7	ferritin heavy chain 1 pseudogene 7	97.389	69.0214	45.3863	1072.58	1419.97	1635.43	723.297	-4.28214	0.373884	-11.4531	2.26811e-30	6.64969e-28
ENSG00000115380	EFEMP1	EGF containing fibulin extracellular matrix protein 1	460.47	265.826	299.761	9505.58	8220.36	4072.79	3804.13	-4.40897	0.385071	-11.4498	2.35819e-30	6.8361e-28
ENSG00000103257	SLC7A5	solute carrier family 7 member 5	17655.8	5402.33	7672.4	430.999	245.109	212.042	5269.78	5.1124	0.447853	11.4154	3.50454e-30	1.00463e-27
ENSG00000222009	BTBD19	BTB domain containing 19	4352.25	3591.91	3961.28	320.789	184.292	127.451	2089.66	4.23324	0.370878	11.4141	3.555e-30	1.0079e-27
ENSG00000166482	MFAP4	microfibril associated protein 4	50331.2	15860	18366.7	1014.52	454.281	354.156	14396.8	5.53539	0.485835	11.3936	4.50249e-30	1.26265e-27
ENSG00000186417	GLDN	gliomedin	0	9.32722	4.22199	500.864	379.642	461.305	225.893	-6.62331	0.582466	-11.3712	5.82137e-30	1.61496e-27
ENSG00000157152	SYN2	synapsin II	27.4202	20.5199	7.38847	613.041	525.233	678.987	312.098	-5.02717	0.443533	-11.3344	8.86579e-30	2.43338e-27
ENSG00000185745	IFIT1	interferon induced protein with tetratricopeptide repeats 1	41.6031	22.3853	16.8879	590.409	764.813	676.731	352.138	-4.64614	0.40996	-11.3332	8.99076e-30	2.4417e-27
ENSG00000017483	SLC38A5	solute carrier family 38 member 5	3455.89	7564.38	8335.25	359.165	242.344	365.435	3387.08	4.32363	0.382277	11.3102	1.16821e-29	3.13957e-27
ENSG00000157150	TIMP4	TIMP metallopeptidase inhibitor 4	13.2373	13.0581	2.11099	450.679	411.893	538.001	238.163	-5.60399	0.496137	-11.2953	1.38505e-29	3.68395e-27
ENSG00000182612	TSPAN10	tetraspanin 10	109.681	93.2722	93.9392	1167.04	1318.61	2101.25	813.966	-3.94902	0.350062	-11.2809	1.63009e-29	4.29147e-27
ENSG00000232993	AL445183.1	novel transcript	476.544	215.459	320.871	9916.9	5382.26	5467.99	3630	-4.35778	0.387174	-11.2553	2.17964e-29	5.68027e-27
ENSG00000153885	KCTD15	potassium channel tetramerization domain containing 15	5082.19	3292.51	2575.41	264.7	260.774	250.391	1954.33	3.81894	0.339361	11.2533	2.23036e-29	5.75434e-27
ENSG00000126218	F10	coagulation factor X	39.712	24.2508	59.1078	1147.36	819.179	786.136	479.291	-4.48833	0.399236	-11.2423	2.52738e-29	6.45608e-27
ENSG00000144476	ACKR3	atypical chemokine receptor 3	295.949	665.031	535.137	7.87212	5.52877	0	251.586	6.76035	0.601864	11.2324	2.82813e-29	7.15351e-27
ENSG00000185633	NDUFA4L2	NDUFA4 mitochondrial complex associated like 2	1670.74	655.704	704.016	36.4086	22.1151	32.7087	520.282	5.0567	0.451017	11.2118	3.57048e-29	8.94354e-27
ENSG00000187134	AKR1C1	aldo-keto reductase family 1 member C1	190.05	539.113	353.591	6084.16	7396.57	10332.6	4149.34	-4.45886	0.399294	-11.1669	5.92396e-29	1.4696e-26
ENSG00000112769	LAMA4	laminin subunit alpha 4	285.548	228.517	516.138	12155.5	7376.3	5129.62	4281.94	-4.58196	0.410752	-11.155	6.76611e-29	1.66253e-26
ENSG00000113070	HBEGF	heparin binding EGF like growth factor	2124.59	2130.34	2946.95	243.052	194.428	166.927	1301.05	3.57401	0.321153	11.1287	9.09468e-29	2.21361e-26
ENSG00000147257	GPC3	glypican 3	85.0972	177.217	59.1078	2473.81	2388.43	2229.83	1235.58	-4.46154	0.401195	-11.1206	9.95733e-29	2.40093e-26
ENSG00000161381	PLXDC1	plexin domain containing 1	98.3345	50.367	13.7215	2890.05	1983.91	2615.57	1275.32	-5.52321	0.497853	-11.0941	1.3407e-28	3.20279e-26
ENSG00000106976	DNM1	dynamin 1	9784.29	9768.4	11320.2	904.31	474.553	344.005	5432.62	4.16307	0.376574	11.0551	2.07071e-28	4.90132e-26
ENSG00000125965	GDF5	growth differentiation factor 5	10.4008	11.1927	11.6105	355.229	281.046	397.016	177.749	-4.96048	0.448993	-11.048	2.24128e-28	5.25683e-26
ENSG00000117595	IRF6	interferon regulatory factor 6	5.67315	10.2599	2.11099	469.375	355.684	294.378	189.58	-5.93386	0.537598	-11.0377	2.513e-28	5.84103e-26
ENSG00000189001	SBSN	suprabasin	32.1478	12.1254	2.11099	968.271	817.337	1095.18	487.861	-5.945	0.540023	-11.0088	3.46626e-28	7.98478e-26
ENSG00000185924	RTN4RL1	reticulon 4 receptor like 1	2.83657	0	4.22199	522.512	357.527	347.389	205.748	-7.48021	0.681453	-10.9769	4.93805e-28	1.12745e-25
ENSG00000131620	ANO1	anoctamin 1	328.097	445.841	576.301	15.7442	16.5863	20.3019	233.812	4.6852	0.426945	10.9738	5.10875e-28	1.15619e-25
ENSG00000251679	AC073848.1	novel transcript	3.7821	1.86544	0	504.8	568.542	319.191	233.03	-7.90502	0.721093	-10.9626	5.78449e-28	1.29774e-25
ENSG00000103175	WFDC1	WAP four-disulfide core domain 1	94.5524	33.578	107.661	1604.93	1861.35	3015.96	1119.67	-4.78285	0.436334	-10.9614	5.85622e-28	1.3025e-25
ENSG00000161249	DMKN	dermokine	30.2568	24.2508	8.44397	587.457	554.72	607.93	302.176	-4.7875	0.436902	-10.9578	6.09402e-28	1.34381e-25
ENSG00000248898	AC022126.1	novel transcript	1440.98	1654.65	1462.92	69.8651	35.0155	10.151	778.93	5.30172	0.48478	10.9364	7.72453e-28	1.68892e-25
ENSG00000203721	LINC00862	long intergenic non-protein coding RNA 862	451.961	835.719	623.798	25.5844	36.8585	31.5808	334.25	4.34435	0.397811	10.9206	9.18413e-28	1.99118e-25
ENSG00000157168	NRG1	neuregulin 1	3914.47	9507.24	6730.9	404.43	437.694	469.2	3577.32	3.94199	0.361669	10.8994	1.15962e-27	2.49318e-25
ENSG00000174348	PODN	podocan	522.875	231.315	349.369	10390.2	5527.85	5509.72	3755.22	-4.27925	0.392996	-10.8888	1.30389e-27	2.78021e-25
ENSG00000107731	UNC5B	unc-5 netrin receptor B	11977.9	2785.11	5662.74	274.54	199.036	190.613	3514.99	4.94246	0.455624	10.8477	2.04556e-27	4.32586e-25
ENSG00000073605	GSDMB	gasdermin B	1139.36	3367.13	4210.37	132.842	82.0101	72.1847	1500.65	4.9236	0.457196	10.7691	4.81551e-27	1.01008e-24
ENSG00000234352	AC009264.1	novel transcript, antisense to CHRM2	2.83657	0	2.11099	525.464	539.977	338.366	234.792	-8.16682	0.759169	-10.7576	5.45836e-27	1.13569e-24
ENSG00000156466	GDF6	growth differentiation factor 6	618.373	679.022	270.207	7.87212	0.921462	0	262.733	7.45057	0.69474	10.7243	7.83129e-27	1.61638e-24
ENSG00000164694	FNDC1	fibronectin type III domain containing 1	8029.39	9118.29	6315.03	520.544	246.952	129.707	4059.99	4.708	0.439121	10.7214	8.07648e-27	1.65376e-24
ENSG00000183801	OLFML1	olfactomedin like 1	27.4202	17.7217	11.6105	663.226	468.103	382.353	261.739	-4.73123	0.442373	-10.6951	1.07286e-26	2.17951e-24
ENSG00000160161	CILP2	cartilage intermediate layer protein 2	577.715	811.468	916.171	55.1048	33.1726	22.5577	402.698	4.37371	0.410421	10.6567	1.62337e-26	3.2721e-24
ENSG00000257671	KRT7-AS	KRT7 antisense RNA 1	1444.76	1846.79	4134.38	66.913	74.6384	136.474	1283.99	4.74197	0.445843	10.636	2.02733e-26	4.05465e-24
ENSG00000183010	PYCR1	pyrroline-5-carboxylate reductase 1	12760.8	9809.44	11425.7	1429.77	948.184	839.147	6202.18	3.40138	0.320173	10.6236	2.31495e-26	4.59429e-24
ENSG00000123610	TNFAIP6	TNF alpha induced protein 6	650.521	823.594	568.913	23.6164	48.8375	41.7318	359.535	4.16094	0.392127	10.6112	2.64301e-26	5.20531e-24
ENSG00000102393	GLA	galactosidase alpha	496.4	484.083	758.902	7025.87	10555.3	24072.5	7232.17	-4.58198	0.433482	-10.5702	4.09691e-26	8.00759e-24
ENSG00000133687	TMTC1	transmembrane O-mannosyltransferase targeting cadherins 1	112.517	197.737	157.269	1776.15	1934.15	1568.89	957.784	-3.49719	0.331309	-10.5557	4.78163e-26	9.27563e-24
ENSG00000102466	FGF14	fibroblast growth factor 14	16501.3	16987.7	20923.1	2302.59	2393.96	1791.08	10149.9	3.06804	0.29119	10.5362	5.88257e-26	1.13262e-23
ENSG00000233682	AL356417.2	novel transcript, antisense to FNDC1	404.684	675.291	387.367	11.8082	1.84292	15.7904	249.464	5.66598	0.538819	10.5156	7.32462e-26	1.39982e-23
ENSG00000122176	FMOD	fibromodulin	221.253	235.046	385.256	10958	5736.1	3221.24	3459.48	-4.56525	0.434826	-10.499	8.72728e-26	1.65562e-23
ENSG00000155269	GPR78	G protein-coupled receptor 78	51.0583	90.474	37.9979	1540.97	1039.41	870.727	605.106	-4.26194	0.407606	-10.456	1.37511e-25	2.58962e-23
ENSG00000120708	TGFBI	transforming growth factor beta induced	231445	1.05025e+06	864331	32559.1	22673.5	22948	370701	4.77871	0.457667	10.4415	1.60305e-25	2.997e-23
ENSG00000226232	NPIPB14P	nuclear pore complex interacting protein family member B14, pseudogene	1535.53	1554.85	1422.81	144.65	96.7535	56.3943	801.831	3.91904	0.375765	10.4295	1.81856e-25	3.37546e-23
ENSG00000102452	NALCN	sodium leak channel, non-selective	511.529	1114.6	953.113	24.6004	35.0155	55.2664	449.021	4.49456	0.431168	10.4242	1.92354e-25	3.5448e-23
ENSG00000288564	AL355385.2	NA	0	0	0	1276.27	1017.29	1429.03	620.432	-12.7541	1.22821	-10.3843	2.92263e-25	5.3478e-23
ENSG00000109625	CPZ	carboxypeptidase Z	51.0583	90.474	37.9979	1529.16	1034.8	848.17	598.61	-4.24558	0.409116	-10.3774	3.14068e-25	5.70631e-23
ENSG00000229628	AC073115.1	novel transcript	530.439	1498.88	965.779	29.5204	37.7799	56.3943	519.8	4.60217	0.443691	10.3725	3.30847e-25	5.96914e-23
ENSG00000223403	MEG9	maternally expressed 9	912.431	734.985	775.79	84.6253	70.9526	78.952	442.956	3.36964	0.326547	10.319	5.78188e-25	1.03592e-22
ENSG00000276012	AL160153.1	novel transcript, antisense to FGF14	4599.98	5433.11	5298.59	694.715	727.955	553.792	2884.69	2.95517	0.288916	10.2285	1.47856e-24	2.63082e-22
ENSG00000266495	AC011731.1	novel transcript, antisense to CABLES1	182.486	207.064	222.71	1571.47	1671.53	2121.55	996.136	-3.13145	0.306884	-10.204	1.90254e-24	3.36203e-22
ENSG00000109846	CRYAB	crystallin alpha B	2602.08	2956.73	2957.5	18626.4	19474.2	24813.5	11905.1	-2.88508	0.284341	-10.1465	3.43335e-24	6.02589e-22
ENSG00000119630	PGF	placental growth factor	52.0038	26.1162	16.8879	641.578	557.484	807.566	350.273	-4.39549	0.435385	-10.0956	5.77528e-24	1.00677e-21
ENSG00000168675	LDLRAD4	low density lipoprotein receptor class A domain containing 4	160.739	696.743	553.08	1.96803	1.84292	2.25577	236.105	7.86855	0.78094	10.0757	7.07275e-24	1.22468e-21
ENSG00000142303	ADAMTS10	ADAM metallopeptidase with thrombospondin type 1 motif 10	5090.7	1552.05	1708.85	147.602	73.7169	77.8241	1441.79	4.80276	0.47691	10.0706	7.454e-24	1.28209e-21
ENSG00000259518	LINC01583	long intergenic non-protein coding RNA 1583	457.634	303.135	241.709	3.93606	12.9005	9.02308	171.389	5.2713	0.523713	10.0653	7.86855e-24	1.34443e-21
ENSG00000049323	LTBP1	latent transforming growth factor beta binding protein 1	12630.3	11879.1	9354.86	1531.13	1324.14	946.296	6277.65	3.1549	0.313498	10.0636	8.0058e-24	1.35888e-21
ENSG00000275871	AC131025.2	novel transcript	949.306	562.431	525.637	48.2167	45.1516	28.1971	359.823	4.06246	0.403921	10.0576	8.5077e-24	1.43463e-21
ENSG00000129646	QRICH2	glutamine rich 2	1187.58	980.291	1009.05	126.938	79.2457	68.801	575.318	3.52875	0.353278	9.98859	1.70994e-23	2.8647e-21
ENSG00000187498	COL4A1	collagen type IV alpha 1 chain	94525	81010.6	115941	13775.2	10084.5	8214.39	53925.1	3.18388	0.319192	9.9748	1.96501e-23	3.2708e-21
ENSG00000135931	ARMC9	armadillo repeat containing 9	959.707	591.346	778.956	7113.44	6207.89	10515.3	4361.1	-3.35475	0.337115	-9.95136	2.48751e-23	4.11396e-21
ENSG00000198551	ZNF627	zinc finger protein 627	345.116	193.073	118.216	3483.41	3060.17	3102.81	1717.13	-3.87637	0.390137	-9.93593	2.90454e-23	4.77307e-21
ENSG00000287528	AL121749.2	novel transcript, antisense to FZD8	4317.26	2321.55	2023.39	149.57	89.3818	24.8135	1487.66	5.03448	0.507838	9.91356	3.63468e-23	5.93511e-21
ENSG00000126860	EVI2A	ecotropic viral integration site 2A	22.6926	27.9817	10.555	436.903	515.097	330.47	223.95	-4.38086	0.443854	-9.87006	5.61317e-23	9.10816e-21
ENSG00000162551	ALPL	alkaline phosphatase, biomineralization associated	165.467	37.3089	21.1099	5006.67	3232.49	2420.44	1813.91	-5.57131	0.566085	-9.84183	7.43497e-23	1.19889e-20
ENSG00000265118	AC134669.1	novel protein	20.8015	27.9817	10.555	396.558	488.375	329.342	212.269	-4.3472	0.443379	-9.80471	1.07453e-22	1.72191e-20
ENSG00000127863	TNFRSF19	TNF receptor superfamily member 19	115.354	63.4251	28.4984	1303.82	1431.03	1249.7	698.637	-4.26177	0.436536	-9.76271	1.62754e-22	2.592e-20
ENSG00000175084	DES	desmin	33.0933	117.523	126.66	1607.88	1687.2	2845.65	1069.67	-4.47014	0.458437	-9.75082	1.82978e-22	2.89621e-20
ENSG00000214548	MEG3	maternally expressed 3	38675.7	41538.8	54351.7	6668.67	3991.77	4229.57	24909.4	3.17589	0.325735	9.74991	1.84628e-22	2.90451e-20
ENSG00000263585	AC145207.4	novel transcript, antisense PYCR1	4594.3	3909.97	4454.19	623.865	567.62	707.184	2476.19	2.77113	0.284422	9.743	1.97628e-22	3.09018e-20
ENSG00000115963	RND3	Rho family GTPase 3	2482.95	3379.25	2532.14	18562.5	27971.9	20838.8	12627.9	-3.00466	0.30901	-9.72352	2.39367e-22	3.72028e-20
ENSG00000136235	GPNMB	glycoprotein nmb	2655.03	1660.25	894.005	26737.7	22888.2	21220	12675.9	-3.76539	0.38765	-9.71338	2.64433e-22	4.08525e-20
ENSG00000223361	FTH1P10	ferritin heavy chain 1 pseudogene 10	41.6031	26.1162	12.666	430.999	577.757	1002.69	348.638	-4.63917	0.477858	-9.70826	2.78048e-22	4.27003e-20
ENSG00000115414	FN1	fibronectin 1	1.48501e+06	1.6322e+06	2.09531e+06	247462	151450	126868	956383	3.30945	0.3415	9.69093	3.29501e-22	5.03025e-20
ENSG00000134508	CABLES1	Cdk5 and Abl enzyme substrate 1	283.657	330.184	362.035	2572.21	2127.66	2329.08	1334.14	-2.84881	0.294026	-9.68896	3.35931e-22	5.09824e-20
ENSG00000170624	SGCD	sarcoglycan delta	2733.51	4457.48	4411.97	367.038	515.097	382.353	2144.58	3.19746	0.330743	9.66749	4.14409e-22	6.25248e-20
ENSG00000226608	FTLP3	ferritin light chain pseudogene 3	52.9494	27.0489	71.7738	616.977	1079.95	2025.68	645.731	-4.61893	0.477979	-9.66346	4.31063e-22	6.46594e-20
ENSG00000117394	SLC2A1	solute carrier family 2 member 1	6279.23	16681.7	18362.5	1162.12	765.735	684.626	7322.65	3.98335	0.413002	9.64487	5.16783e-22	7.70694e-20
ENSG00000186684	CYP27C1	cytochrome P450 family 27 subfamily C member 1	243.945	845.979	489.75	20.6643	21.1936	13.5346	272.511	4.82801	0.501073	9.63534	5.67053e-22	8.40803e-20
ENSG00000018236	CNTN1	contactin 1	314.86	571.759	182.601	0	5.52877	1.12789	179.313	7.27387	0.758976	9.58379	9.35447e-22	1.37912e-19
ENSG00000203472	AC009163.1	novel transcript, antisense to CHST6	199.506	265.826	215.321	4.92007	9.21462	6.76731	116.926	5.01884	0.523732	9.58285	9.44064e-22	1.38391e-19
ENSG00000143819	EPHX1	epoxide hydrolase 1	2323.15	1796.42	2352.7	15835.8	13020.3	14372.6	8283.49	-2.73968	0.286238	-9.57135	1.05518e-21	1.53806e-19
ENSG00000230630	DNM3OS	DNM3 opposite strand/antisense RNA	3256.39	2145.26	1213.82	79.7052	139.141	177.078	1168.57	4.06387	0.424998	9.5621	1.1539e-21	1.67251e-19
ENSG00000172403	SYNPO2	synaptopodin 2	1317.12	1237.72	1011.17	8269.66	7452.78	7440.66	4454.85	-2.69933	0.282432	-9.55745	1.20693e-21	1.73959e-19
ENSG00000128965	CHAC1	ChaC glutathione specific gamma-glutamylcyclotransferase 1	3025.68	609.067	1036.5	55.1048	58.0521	54.1385	806.423	4.80308	0.502936	9.55009	1.29586e-21	1.8574e-19
ENSG00000092621	PHGDH	phosphoglycerate dehydrogenase	14902.4	4835.23	7084.49	616.977	581.442	669.964	4781.75	3.84367	0.402976	9.53821	1.4532e-21	2.07141e-19
ENSG00000149256	TENM4	teneurin transmembrane protein 4	1389.92	465.428	1017.5	69.8651	41.4658	45.1154	504.882	4.19831	0.443058	9.47576	2.64814e-21	3.75396e-19
ENSG00000183049	CAMK1D	calcium/calmodulin dependent protein kinase ID	662.813	623.058	543.581	50.1848	27.6439	11.2789	319.76	4.35186	0.459896	9.46271	3.00065e-21	4.23042e-19
ENSG00000121904	CSMD2	CUB and Sushi multiple domains 2	493.564	1017.6	901.394	29.5204	10.1361	51.8827	417.349	4.73149	0.500694	9.44987	3.39259e-21	4.75701e-19
ENSG00000072210	ALDH3A2	aldehyde dehydrogenase 3 family member A2	408.466	412.263	281.818	2591.9	2720.16	2719.33	1522.32	-2.86428	0.303201	-9.4468	3.49361e-21	4.87216e-19
ENSG00000168398	BDKRB2	bradykinin receptor B2	274.202	463.563	353.591	3108.5	2705.41	2843.4	1624.78	-2.98767	0.316343	-9.44441	3.5741e-21	4.95762e-19
ENSG00000131016	AKAP12	A-kinase anchoring protein 12	256.237	159.495	168.879	1854.87	1745.25	1451.59	939.386	-3.11092	0.329548	-9.43997	3.7289e-21	5.14469e-19
ENSG00000105855	ITGB8	integrin subunit beta 8	15.1284	63.4251	8.44397	695.699	1332.43	1414.37	588.25	-5.30002	0.562084	-9.42924	4.13051e-21	5.66847e-19
ENSG00000274012	RN7SL2	RNA component of signal recognition particle 7SL2	18530.4	10782.3	5484.36	302.093	660.688	791.775	6091.93	4.31003	0.458013	9.41028	4.94829e-21	6.7548e-19
ENSG00000128342	LIF	LIF interleukin 6 family cytokine	1459.89	2344.86	4626.24	184.995	105.968	49.6269	1461.93	4.62772	0.492784	9.39097	5.94512e-21	8.07284e-19
ENSG00000108846	ABCC3	ATP binding cassette subfamily C member 3	2735.4	3428.69	3742.79	522.512	320.669	374.458	1854.09	3.02435	0.322593	9.37511	6.91004e-21	9.33398e-19
ENSG00000258663	AL117190.2	novel transcript, antisense to MEG3	21233.6	22561.6	30539.7	3755	3192.86	3950.98	14205.6	2.7699	0.29611	9.35429	8.41595e-21	1.13089e-18
ENSG00000282885	AL627171.4	novel transcript	18549.3	10790.7	5495.97	306.029	672.667	807.566	6103.7	4.2858	0.458492	9.34761	8.96534e-21	1.19848e-18
ENSG00000151632	AKR1C2	aldo-keto reductase family 1 member C2	34.0389	90.474	63.3298	761.628	875.389	1742.58	594.574	-4.16873	0.44638	-9.33897	9.72741e-21	1.29364e-18
ENSG00000198542	ITGBL1	integrin subunit beta like 1	23982.3	26737.4	32702.4	4101.37	3686.77	2268.18	15579.7	3.05223	0.327397	9.32271	1.13403e-20	1.50041e-18
ENSG00000133169	BEX1	brain expressed X-linked 1	1.89105	0	0	405.414	810.886	2030.19	541.397	-10.7058	1.14969	-9.31192	1.25547e-20	1.6526e-18
ENSG00000248223	AC026785.2	novel transcript	35.9299	17.7217	12.666	318.821	441.38	552.664	229.864	-4.30145	0.462224	-9.30598	1.32759e-20	1.73868e-18
ENSG00000184785	SMIM10	small integral membrane protein 10	70.9143	48.5015	54.8858	478.231	646.866	636.127	322.588	-3.33655	0.359147	-9.2902	1.53999e-20	2.00666e-18
ENSG00000166262	FAM227B	family with sequence similarity 227 member B	385.774	906.606	531.97	5351.07	7250.06	6480.83	3484.39	-3.38659	0.364628	-9.28781	1.57498e-20	2.04194e-18
ENSG00000067842	ATP2B3	ATPase plasma membrane Ca2+ transporting 3	419.813	232.248	205.822	9.84015	11.979	13.5346	148.873	4.60485	0.496568	9.27335	1.80381e-20	2.32692e-18
ENSG00000188290	HES4	hes family bHLH transcription factor 4	170.194	85.8104	194.211	1634.45	2792.95	9008.42	2314.34	-4.89982	0.528886	-9.26442	1.96146e-20	2.51769e-18
ENSG00000183346	CABCOCO1	ciliary associated calcium binding coiled-coil 1	20.8015	9.32722	25.3319	285.364	344.627	378.969	177.404	-4.19213	0.452849	-9.25726	2.09755e-20	2.67905e-18
ENSG00000136960	ENPP2	ectonucleotide pyrophosphatase/phosphodiesterase 2	121.027	344.174	27.4429	8513.7	6960.72	4968.33	3489.23	-5.37365	0.580613	-9.25513	2.13968e-20	2.7194e-18
ENSG00000143416	SELENBP1	selenium binding protein 1	223.144	130.581	251.208	1945.4	1629.14	1835.07	1002.42	-3.16152	0.341754	-9.25087	2.22665e-20	2.81606e-18
ENSG00000105376	ICAM5	intercellular adhesion molecule 5	617.427	3572.33	3466.25	113.162	65.4238	31.5808	1311.03	5.18479	0.563164	9.20655	3.3678e-20	4.2385e-18
ENSG00000175832	ETV4	ETS variant transcription factor 4	827.334	470.092	1086.11	70.8491	35.937	28.1971	419.752	4.1393	0.449695	9.20468	3.4268e-20	4.29182e-18
ENSG00000276600	RAB7B	RAB7B, member RAS oncogene family	123.864	233.18	185.767	1841.09	1391.41	1611.75	897.843	-3.15769	0.343114	-9.20305	3.47921e-20	4.33641e-18
ENSG00000204183	GDF5-AS1	GDF5 antisense RNA 1	0	0	4.22199	262.732	238.659	381.225	147.806	-7.8028	0.848106	-9.20026	3.57074e-20	4.42909e-18
ENSG00000196502	SULT1A1	sulfotransferase family 1A member 1	26.4747	13.9908	18.9989	302.093	268.145	365.435	165.856	-3.97534	0.432771	-9.18579	4.08504e-20	5.04278e-18
ENSG00000179715	PCED1B	PC-esterase domain containing 1B	1534.59	1758.18	1354.2	236.164	186.135	136.474	867.624	3.05482	0.332775	9.17982	4.31793e-20	5.30489e-18
ENSG00000183486	MX2	MX dynamin like GTPase 2	0	3.73089	4.22199	388.686	275.517	130.835	133.832	-6.66297	0.726645	-9.1695	4.75222e-20	5.81077e-18
ENSG00000169908	TM4SF1	transmembrane 4 L six family member 1	136.155	52.2324	12.666	1723.99	2311.95	2868.21	1184.2	-5.0991	0.556692	-9.15964	5.20688e-20	6.33668e-18
ENSG00000234810	AL603840.1	novel transcript	0	2.79817	2.11099	197.787	219.308	277.46	116.577	-7.15244	0.781345	-9.15401	5.48592e-20	6.64492e-18
ENSG00000170236	USP50	ubiquitin specific peptidase 50	103.062	49.4343	58.0523	636.658	884.603	944.04	445.975	-3.54854	0.388358	-9.13729	6.4034e-20	7.71998e-18
ENSG00000105499	PLA2G4C	phospholipase A2 group IVC	112.517	124.052	97.1057	891.517	763.892	847.042	472.688	-2.9059	0.318563	-9.12189	7.38228e-20	8.85873e-18
ENSG00000276168	RN7SL1	RNA component of signal recognition particle 7SL1	7809.08	6380.75	3318.48	237.148	523.39	538.001	3134.48	3.75331	0.412581	9.09715	9.27371e-20	1.10769e-17
ENSG00000140285	FGF7	fibroblast growth factor 7	159.794	644.511	320.871	5017.49	6803.15	5892.07	3139.65	-3.97634	0.437277	-9.09341	9.59805e-20	1.13883e-17
ENSG00000164283	ESM1	endothelial cell specific molecule 1	120.082	453.303	446.475	7.87212	0.921462	6.76731	172.57	6.05599	0.665996	9.09313	9.62265e-20	1.13883e-17
ENSG00000278709	NKILA	NF-kappaB interacting lncRNA	176.813	200.535	223.765	3.93606	5.52877	0	101.763	5.93061	0.653648	9.07309	1.15685e-19	1.36286e-17
ENSG00000170442	KRT86	keratin 86	420.758	305.933	232.209	23.6164	19.3507	15.7904	169.61	4.02504	0.443678	9.07198	1.16879e-19	1.37067e-17
ENSG00000197696	NMB	neuromedin B	170.194	106.33	59.1078	1125.71	1466.05	2135.09	843.746	-3.81412	0.420668	-9.06681	1.22549e-19	1.43067e-17
ENSG00000181072	CHRM2	cholinergic receptor muscarinic 2	0	0	0	493.975	516.019	310.168	220.027	-11.2591	1.24703	-9.02875	1.73649e-19	2.01808e-17
ENSG00000172260	NEGR1	neuronal growth regulator 1	669.431	859.037	422.199	44.2807	67.2667	51.8827	352.349	3.57595	0.396411	9.02083	1.86673e-19	2.15971e-17
ENSG00000104881	PPP1R13L	protein phosphatase 1 regulatory subunit 13 like	4509.21	6871.36	10219.3	756.707	368.585	237.984	3827.19	3.98543	0.442055	9.01569	1.95636e-19	2.2533e-17
ENSG00000150636	CCDC102B	coiled-coil domain containing 102B	21.7471	10.2599	16.8879	220.419	302.239	330.47	150.337	-4.12618	0.458908	-8.99131	2.44304e-19	2.80135e-17
ENSG00000196696	AC009022.1	novel transcript	1859.85	1913.95	1652.91	225.339	126.24	67.6731	974.325	3.69234	0.410851	8.98707	2.53904e-19	2.89855e-17
ENSG00000204397	CARD16	caspase recruitment domain family member 16	73.7509	14.9236	27.4429	667.162	788.771	1076	441.342	-4.44486	0.495039	-8.97881	2.73716e-19	3.11095e-17
ENSG00000226440	LAMA4-AS1	LAMA4 antisense RNA 1	5.67315	13.0581	30.6094	523.496	274.596	512.06	226.582	-4.74285	0.529559	-8.95622	3.35984e-19	3.78533e-17
ENSG00000281613	AL365214.2	novel ret finger protein-like 4B	5.67315	13.0581	30.6094	523.496	274.596	512.06	226.582	-4.74285	0.529559	-8.95622	3.35984e-19	3.78533e-17
ENSG00000170681	CAVIN4	caveolae associated protein 4	383.883	692.08	507.694	27.5524	44.2302	11.2789	277.786	4.24128	0.473615	8.95513	3.3933e-19	3.8064e-17
ENSG00000148926	ADM	adrenomedullin	2564.26	2509.02	1879.84	12643.6	15639	13989.2	8204.16	-2.60389	0.290928	-8.95031	3.54491e-19	3.95925e-17
ENSG00000110203	FOLR3	folate receptor gamma	5.67315	0.932722	3.16649	137.762	200.879	265.053	102.244	-5.95043	0.665265	-8.94444	3.73832e-19	4.15727e-17
ENSG00000006747	SCIN	scinderin	0	1.86544	0	461.503	697.547	514.316	279.205	-9.74939	1.09158	-8.93142	4.20593e-19	4.65721e-17
ENSG00000260228	AC009119.1	novel transcript, antisense to CDH13	4180.16	5858.43	7891.95	846.253	803.515	648.534	3371.47	2.96355	0.331856	8.93022	4.25146e-19	4.68751e-17
ENSG00000261273	AC138512.1	novel transcript	1.89105	3.73089	8.44397	316.853	173.235	162.415	111.095	-5.56031	0.622728	-8.92895	4.30055e-19	4.72145e-17
ENSG00000167996	FTH1	ferritin heavy chain 1	92258.6	53426.3	49822.6	476267	575051	996914	373957	-3.38908	0.379695	-8.92579	4.42546e-19	4.838e-17
ENSG00000112759	SLC29A1	solute carrier family 29 member 1 (Augustine blood group)	5065.17	1812.28	2394.92	310.949	202.722	209.787	1665.97	3.67985	0.412502	8.9208	4.62919e-19	5.03937e-17
ENSG00000163520	FBLN2	fibulin 2	3956.07	2063.18	2110.99	36329.8	22657.8	20897.5	14669.2	-3.29652	0.369888	-8.91222	5.00229e-19	5.42265e-17
ENSG00000234638	AC053503.3	novel transcript	4.72762	31.7125	35.8869	443.791	632.123	1177.51	387.625	-4.9652	0.557602	-8.90456	5.35999e-19	5.78609e-17
ENSG00000250167	AC034206.1	novel transcript	0	2.79817	4.22199	263.716	191.664	147.753	101.692	-6.45496	0.727668	-8.87075	7.2654e-19	7.7779e-17
ENSG00000145824	CXCL14	C-X-C motif chemokine ligand 14	0	2.79817	4.22199	263.716	191.664	147.753	101.692	-6.45496	0.727668	-8.87075	7.2654e-19	7.7779e-17
ENSG00000233818	AP000695.2	novel transcript	395.229	688.349	600.577	1.96803	0	0	281.021	9.71343	1.09571	8.86498	7.65197e-19	8.15789e-17
ENSG00000123243	ITIH5	inter-alpha-trypsin inhibitor heavy chain 5	264.747	998.013	1012.22	33.4565	34.0941	9.02308	391.926	4.8839	0.551425	8.85687	8.22945e-19	8.73744e-17
ENSG00000173227	SYT12	synaptotagmin 12	1951.56	352.569	1458.7	23.6164	12.9005	63.1616	643.751	5.24745	0.592956	8.84964	8.78006e-19	9.28383e-17
ENSG00000101825	MXRA5	matrix remodeling associated 5	4936.58	4801.65	4711.74	813.78	421.108	364.307	2674.86	3.17534	0.359232	8.83926	9.63565e-19	1.01057e-16
ENSG00000145040	UCN2	urocortin 2	591.898	480.352	1164.21	43.2967	37.7799	71.0568	398.099	3.88218	0.439195	8.83932	9.6305e-19	1.01057e-16
ENSG00000099365	STX1B	syntaxin 1B	251.509	555.902	366.257	21.6483	17.5078	32.7087	207.589	4.03786	0.457503	8.82587	1.0861e-18	1.13446e-16
ENSG00000159674	SPON2	spondin 2	3874.76	2008.15	6544.08	46641.3	43645	52751.2	25910.8	-3.52491	0.399509	-8.82312	1.11311e-18	1.15799e-16
ENSG00000169994	MYO7B	myosin VIIB	243.945	234.113	270.207	7.87212	7.37169	20.3019	130.635	4.41883	0.500869	8.82232	1.12109e-18	1.16161e-16
ENSG00000288582	AC098872.2	Novel transcript	0	0	0	309.965	371.349	398.143	179.91	-10.9681	1.24333	-8.82159	1.12848e-18	1.16459e-16
ENSG00000071282	LMCD1	LIM and cysteine rich domains 1	7298.5	3174.99	6102.88	620.913	598.029	667.708	3077.17	3.13531	0.355574	8.81761	1.16924e-18	1.20185e-16
ENSG00000144645	OSBPL10	oxysterol binding protein like 10	1255.66	794.679	606.91	97.4175	78.3242	50.7548	480.624	3.55	0.402631	8.817	1.17562e-18	1.20361e-16
ENSG00000285218	AC026316.4	novel protein	83.2061	61.5597	34.8314	624.849	607.243	702.672	352.394	-3.42603	0.388682	-8.81448	1.20246e-18	1.22623e-16
ENSG00000227110	LMCD1-AS1	LMCD1 antisense RNA 1	7396.84	3219.76	6156.71	642.562	614.615	676.731	3117.87	3.11664	0.354935	8.78087	1.62211e-18	1.64765e-16
ENSG00000132170	PPARG	peroxisome proliferator activated receptor gamma	17.0194	9.32722	4.22199	281.428	221.151	221.065	125.702	-4.55316	0.518897	-8.77469	1.71373e-18	1.73389e-16
ENSG00000099204	ABLIM1	actin binding LIM protein 1	1041.97	1006.41	484.473	79.7052	73.7169	86.8472	462.186	3.39921	0.387761	8.76624	1.84739e-18	1.86182e-16
ENSG00000196693	ZNF33B	zinc finger protein 33B	41.6031	26.1162	27.4429	307.997	358.449	410.55	195.36	-3.49876	0.400095	-8.74482	2.23379e-18	2.24248e-16
ENSG00000243415	AC107021.1	novel transcript, antisense to PLOD2	9224.53	24648.1	16707.5	1301.85	2072.37	1479.79	9239.02	3.38124	0.386912	8.73904	2.35106e-18	2.35106e-16
ENSG00000175899	A2M	alpha-2-macroglobulin	1.89105	0	0	684.874	383.328	438.747	251.473	-9.59709	1.10047	-8.72094	2.75901e-18	2.74836e-16
ENSG00000117586	TNFSF4	TNF superfamily member 4	555.023	261.162	1421.75	18.6963	33.1726	6.76731	382.762	5.24227	0.601345	8.71758	2.84215e-18	2.82029e-16
ENSG00000166123	GPT2	glutamic--pyruvic transaminase 2	3098.48	2117.28	2202.82	414.27	272.753	228.961	1389.09	3.01725	0.346162	8.7163	2.87435e-18	2.84131e-16
ENSG00000281131	SCHLAP1	SWI/SNF complex antagonist associated with prostate cancer 1	20.8015	7.46178	9.49947	163.346	387.014	1015.1	267.203	-5.37027	0.616728	-8.70768	3.10169e-18	3.05433e-16
ENSG00000210117	MT-TW	mitochondrially encoded tRNA-Trp (UGA/G)	86.9882	42.9052	66.4963	576.633	632.123	1070.36	412.585	-3.53665	0.406255	-8.7055	3.16168e-18	3.10157e-16
ENSG00000148175	STOM	stomatin	1170.56	1662.11	1687.74	8366.09	8831.29	9687.41	5234.2	-2.57231	0.295502	-8.70488	3.179e-18	3.10675e-16
ENSG00000159167	STC1	stanniocalcin 1	162.63	1301.15	674.462	22.6323	22.1151	20.3019	367.215	5.03793	0.579516	8.69335	3.51905e-18	3.42609e-16
ENSG00000117594	HSD11B1	hydroxysteroid 11-beta dehydrogenase 1	0.945524	0	0	604.185	674.51	483.863	293.917	-10.7141	1.23504	-8.6751	4.13192e-18	4.00765e-16
ENSG00000163815	CLEC3B	C-type lectin domain family 3 member B	920.941	826.392	828.565	5629.55	8066.48	19879	6025.15	-3.70418	0.427254	-8.66974	4.33098e-18	4.18499e-16
ENSG00000118257	NRP2	neuropilin 2	4476.11	6343.44	6687.62	1026.33	581.442	594.395	3284.89	2.99083	0.34506	8.66755	4.41501e-18	4.25028e-16
ENSG00000167995	BEST1	bestrophin 1	68262.1	38708	37424.7	339605	452936	913554	308415	-3.5626	0.411117	-8.66567	4.48873e-18	4.30518e-16
ENSG00000184371	CSF1	colony stimulating factor 1	798.022	500.872	621.687	6189.45	4305.99	3768.26	2697.38	-2.89276	0.333944	-8.6624	4.61931e-18	4.414e-16
ENSG00000221971	TTC4P1	tetratricopeptide repeat domain 4 pseudogene 1	114.408	304.067	176.268	1.96803	2.76439	4.51154	100.665	6.02954	0.697139	8.64897	5.19642e-18	4.94714e-16
ENSG00000273038	AL365203.2	novel transcript	440.614	543.777	647.019	47.2327	50.6804	75.5683	300.815	3.23701	0.374385	8.64621	5.32385e-18	5.04983e-16
ENSG00000140416	TPM1	tropomyosin 1	107110	135818	163815	23830.9	24641.7	21670.1	79481	2.53575	0.293905	8.62778	6.2554e-18	5.9117e-16
ENSG00000170873	MTSS1	MTSS I-BAR domain containing 1	69.9688	59.6942	28.4984	550.064	609.086	548.152	310.911	-3.42848	0.397972	-8.61488	7.00173e-18	6.59287e-16
ENSG00000283944	MIR4709	microRNA 4709	551.241	319.924	444.364	2790.67	4034.16	7347.04	2581.23	-3.42928	0.398114	-8.61382	7.06634e-18	6.62951e-16
ENSG00000160886	LY6K	lymphocyte antigen 6 family member K	18.9105	35.4434	75.9957	542.192	689.253	1260.98	437.128	-4.26179	0.495443	-8.60197	7.83584e-18	7.3248e-16
ENSG00000115339	GALNT3	polypeptide N-acetylgalactosaminyltransferase 3	173.976	567.095	504.527	23.6164	21.1936	20.3019	218.452	4.25679	0.494994	8.59967	7.99489e-18	7.44651e-16
ENSG00000159261	CLDN14	claudin 14	330.933	562.431	493.972	1.96803	0	0	231.551	9.43377	1.09843	8.58839	8.81992e-18	8.18539e-16
ENSG00000152952	PLOD2	procollagen-lysine,2-oxoglutarate 5-dioxygenase 2	9405.13	26154.5	17233.1	1419.93	2202.29	1511.37	9654.38	3.36221	0.39188	8.5797	9.5122e-18	8.79623e-16
ENSG00000111664	GNB3	G protein subunit beta 3	927.559	932.722	844.397	147.602	117.026	153.392	520.45	2.69501	0.314982	8.55605	1.16798e-17	1.07621e-15
ENSG00000140945	CDH13	cadherin 13	8094.63	11289.7	15064	1794.84	1235.68	868.472	6391.22	3.14308	0.367443	8.55393	1.18972e-17	1.09234e-15
ENSG00000144681	STAC	SH3 and cysteine rich domain	178.704	461.697	312.427	22.6323	9.21462	9.02308	165.616	4.5393	0.531177	8.54574	1.27713e-17	1.16844e-15
ENSG00000230479	AP000695.1	novel transcript	216.525	330.184	387.367	0	0	0	155.679	10.714	1.25651	8.52684	1.50403e-17	1.37117e-15
ENSG00000275993	SIK1B	salt inducible kinase 1B (putative)	357.408	102.599	239.598	1.96803	5.52877	0	117.85	6.47975	0.76043	8.52116	1.57965e-17	1.43504e-15
ENSG00000151006	PRSS53	serine protease 53	602.299	1438.26	1583.24	116.114	121.633	87.975	658.254	3.47445	0.407962	8.51658	1.64329e-17	1.48761e-15
ENSG00000224063	AC007319.1	novel transcript, antisense to TFPI and CALCRL	207.07	130.581	52.7748	1311.69	1926.78	2139.6	961.415	-3.78227	0.44433	-8.5123	1.7052e-17	1.53826e-15
ENSG00000234899	SOX9-AS1	SOX9 antisense RNA 1	719.544	1039.05	225.876	27.5524	42.3872	21.4298	345.974	4.43625	0.52124	8.51095	1.72514e-17	1.55082e-15
ENSG00000242861	AL591895.1	novel transcript	1669.8	1537.13	1796.45	8371.01	8751.12	12760.9	5814.4	-2.57836	0.303449	-8.49684	1.94825e-17	1.7453e-15
ENSG00000196460	RFX8	RFX family member 8, lacking RFX DNA binding domain	989.018	2295.43	598.466	94.4654	91.2247	72.1847	690.131	3.91163	0.46072	8.49024	2.06209e-17	1.84089e-15
ENSG00000251003	ZFPM2-AS1	ZFPM2 antisense RNA 1	20.8015	11.1927	14.7769	228.291	195.35	319.191	131.601	-3.98821	0.470516	-8.47626	2.3255e-17	2.0689e-15
ENSG00000111087	GLI1	GLI family zinc finger 1	834.898	293.807	174.157	15.7442	4.60731	15.7904	223.167	5.183	0.611883	8.47057	2.44188e-17	2.15755e-15
ENSG00000258279	LINC00592	long intergenic non-protein coding RNA 592	173.031	605.337	1131.49	23.6164	3.68585	18.0462	325.868	5.40347	0.637902	8.47069	2.43943e-17	2.15755e-15
ENSG00000125398	SOX9	SRY-box transcription factor 9	711.98	1012.94	223.765	19.6803	42.3872	13.5346	337.381	4.67961	0.553347	8.45693	2.74505e-17	2.41714e-15
ENSG00000197614	MFAP5	microfibril associated protein 5	2282.5	1674.24	2689.4	326.693	356.606	373.33	1283.79	2.65311	0.314284	8.44176	3.12597e-17	2.7432e-15
ENSG00000158683	PKD1L1	polycystin 1 like 1, transient receptor potential channel interacting	264.747	182.814	241.709	16.7283	7.37169	15.7904	121.527	4.12051	0.488415	8.43649	3.27006e-17	2.85991e-15
ENSG00000197415	VEPH1	ventricular zone expressed PH domain containing 1	850.026	224.786	189.989	6549.6	10131.5	6306.01	4041.98	-4.18351	0.496055	-8.43355	3.35334e-17	2.92284e-15
ENSG00000161647	MPP3	membrane palmitoylated protein 3	860.427	1433.59	1662.41	196.803	119.79	120.684	732.284	3.17706	0.376924	8.42891	3.48898e-17	3.03083e-15
ENSG00000234500	AC008267.3	GTF2I repeat domain containing 1 (GTF2IRD1) pseudogene	1305.77	1597.75	1772.18	292.252	217.465	248.135	905.592	2.62529	0.311783	8.42027	3.75623e-17	3.25204e-15
ENSG00000130635	COL5A1	collagen type V alpha 1 chain	225036	294307	323483	44507	24754.1	15077.6	154528	3.32096	0.394518	8.41777	3.83706e-17	3.31091e-15
ENSG00000210164	MT-TG	mitochondrially encoded tRNA-Gly (GGN)	996.583	747.11	1444.97	8409.39	6122.19	8759.16	4413.23	-2.86894	0.340851	-8.41699	3.86291e-17	3.32211e-15
ENSG00000172935	MRGPRF	MAS related GPR family member F	1596.99	2011.88	2404.42	11514	10709.2	16566.4	7467.14	-2.68949	0.319809	-8.40965	4.11237e-17	3.52489e-15
ENSG00000013297	CLDN11	claudin 11	83.2061	59.6942	28.4984	611.073	597.107	686.882	344.41	-3.46314	0.412059	-8.40448	4.29771e-17	3.67155e-15
ENSG00000183688	RFLNB	refilin B	439.669	757.37	841.231	73.8011	41.4658	20.3019	362.306	3.90549	0.465728	8.38577	5.03957e-17	4.29112e-15
ENSG00000143387	CTSK	cathepsin K	4002.4	2520.21	1267.65	26281.1	28867.6	22597.2	14256	-3.31893	0.396244	-8.37597	5.47695e-17	4.64821e-15
ENSG00000250506	CDK3	cyclin dependent kinase 3	563.532	594.144	705.072	101.354	84.7745	83.4635	355.39	2.78801	0.333238	8.36643	5.93912e-17	5.02391e-15
ENSG00000106546	AHR	aryl hydrocarbon receptor	763.038	483.15	264.93	3632.98	6043.87	6287.96	2912.65	-3.40078	0.406499	-8.36603	5.95921e-17	5.02443e-15
ENSG00000028137	TNFRSF1B	TNF receptor superfamily member 1B	31.2023	37.3089	42.2199	478.231	349.234	288.739	204.489	-3.33542	0.3993	-8.35317	6.64545e-17	5.58478e-15
ENSG00000283321	AC019117.4	novel protein	751.692	477.554	264.93	3539.5	5954.49	6071.41	2843.26	-3.38049	0.404766	-8.35172	6.72778e-17	5.63561e-15
ENSG00000110660	SLC35F2	solute carrier family 35 member F2	579.606	822.661	520.36	91.5134	71.874	50.7548	356.128	3.16409	0.379689	8.33339	7.85614e-17	6.55949e-15
ENSG00000119655	NPC2	NPC intracellular cholesterol transporter 2	1934.54	1096.88	1548.41	8296.23	10413.4	13879.8	6194.88	-2.83103	0.339916	-8.32862	8.17877e-17	6.80685e-15
ENSG00000170537	TMC7	transmembrane channel like 7	140.883	259.297	155.158	5.90409	9.21462	7.8952	96.3919	4.59112	0.551352	8.32703	8.28973e-17	6.87701e-15
ENSG00000143512	HHIPL2	HHIP like 2	5.67315	3.73089	2.11099	160.394	131.769	144.369	74.6746	-5.23	0.630069	-8.30067	1.03522e-16	8.56044e-15
ENSG00000084636	COL16A1	collagen type XVI alpha 1 chain	28679.6	24138.8	28594.5	5672.85	4399.98	5752.21	16206.3	2.36308	0.284808	8.29712	1.06665e-16	8.79217e-15
ENSG00000066405	CLDN18	claudin 18	376.319	361.896	259.652	40.3446	28.5653	28.1971	182.496	3.36036	0.405179	8.29352	1.09948e-16	9.03397e-15
ENSG00000164530	PI16	peptidase inhibitor 16	282.712	114.725	795.844	7.87212	0.921462	11.2789	202.226	5.91833	0.714264	8.28591	1.17206e-16	9.5997e-15
ENSG00000003436	TFPI	tissue factor pathway inhibitor	208.961	116.59	44.3308	1317.6	1925.86	2182.46	965.965	-3.873	0.467682	-8.28128	1.21861e-16	9.9494e-15
ENSG00000234287	AC099560.2	ribosomal protein S27 (RPS27) pseudogene	81.3151	64.3578	41.1644	510.704	604.479	1363.61	444.272	-3.72743	0.450184	-8.2798	1.23385e-16	1.0042e-14
ENSG00000231873	AC099560.1	novel transcript	81.3151	65.2905	41.1644	512.672	604.479	1370.38	445.884	-3.72531	0.450552	-8.26833	1.35851e-16	1.10219e-14
ENSG00000070669	ASNS	asparagine synthetase (glutamine-hydrolyzing)	10812.1	3563.93	4759.23	603.201	563.013	684.626	3497.68	3.37013	0.407855	8.26307	1.41976e-16	1.14827e-14
ENSG00000170485	NPAS2	neuronal PAS domain protein 2	931.341	957.905	842.286	175.155	137.298	142.114	531.016	2.58709	0.313151	8.2615	1.43858e-16	1.15986e-14
ENSG00000143367	TUFT1	tuftelin 1	1776.64	1660.25	1551.58	328.661	291.182	213.17	970.246	2.58134	0.312659	8.25608	1.5053e-16	1.20987e-14
ENSG00000286282	AC021733.4	novel transcript, antisense to NOV	11.3463	19.5872	0	441.823	305.925	279.716	176.399	-5.03637	0.610782	-8.24578	1.64087e-16	1.31473e-14
ENSG00000158008	EXTL1	exostosin like glycosyltransferase 1	2169.03	689.282	2638.74	162.362	114.261	146.625	986.717	3.69938	0.449092	8.23747	1.75887e-16	1.40492e-14
ENSG00000235770	LINC00607	long intergenic non-protein coding RNA 607	2073.53	556.835	913.004	59.0409	55.2877	110.533	628.039	3.98117	0.483433	8.2352	1.7926e-16	1.42744e-14
ENSG00000164920	OSR2	odd-skipped related transciption factor 2	164.521	244.373	196.322	1795.83	1417.21	1057.96	812.701	-2.81904	0.342503	-8.23071	1.86111e-16	1.47743e-14
ENSG00000136010	ALDH1L2	aldehyde dehydrogenase 1 family member L2	4116.81	3087.31	2454.03	596.313	470.867	406.039	1855.23	2.71255	0.329756	8.22593	1.93681e-16	1.52813e-14
ENSG00000101194	SLC17A9	solute carrier family 17 member 9	3917.31	6115.86	7277.65	992.871	544.584	501.909	3225.03	3.08529	0.375055	8.22622	1.93213e-16	1.52813e-14
ENSG00000152217	SETBP1	SET binding protein 1	403.739	443.043	155.158	23.6164	18.4292	18.0462	177.005	4.05902	0.494003	8.2166	2.09359e-16	1.64678e-14
ENSG00000146067	FAM193B	family with sequence similarity 193 member B	2819.55	3022.02	3166.49	654.37	580.521	604.546	1807.92	2.29195	0.279021	8.21426	2.1347e-16	1.67402e-14
ENSG00000119139	TJP2	tight junction protein 2	242.054	270.489	286.04	2402.96	1671.53	1312.86	1030.99	-2.75435	0.335759	-8.20336	2.33762e-16	1.82759e-14
ENSG00000070404	FSTL3	follistatin like 3	13903.9	19617.9	28152.2	2468.89	2288.91	3577.65	11668.3	2.88742	0.352126	8.19996	2.4047e-16	1.87435e-14
ENSG00000154134	ROBO3	roundabout guidance receptor 3	598.517	880.49	980.556	123.002	104.125	121.812	468.084	2.81783	0.344109	8.18876	2.63933e-16	2.05105e-14
ENSG00000134769	DTNA	dystrobrevin alpha	15.1284	3.73089	10.555	274.54	258.931	143.241	117.688	-4.52772	0.553805	-8.17566	2.94252e-16	2.27979e-14
ENSG00000139631	CSAD	cysteine sulfinic acid decarboxylase	1922.25	1844.92	1167.38	183.027	292.103	207.531	936.202	2.85308	0.349057	8.17367	2.99158e-16	2.31086e-14
ENSG00000160472	TMEM190	transmembrane protein 190	123.864	170.688	164.657	7.87212	5.52877	4.51154	79.5203	4.67277	0.572397	8.16352	3.25387e-16	2.50597e-14
ENSG00000244560	AC004890.2	zinc finger protein pseudogene	1845.66	1850.52	2133.16	413.286	294.868	351.9	1148.23	2.45935	0.301461	8.1581	3.40322e-16	2.61319e-14
ENSG00000215788	TNFRSF25	TNF receptor superfamily member 25	261.91	832.921	526.693	43.2967	45.1516	29.325	289.883	3.78001	0.464403	8.1395	3.96922e-16	3.03875e-14
ENSG00000277855	AC097634.3	novel transcript, antisense to FOXP1	275.148	472.89	413.755	29.5204	34.0941	49.6269	212.506	3.36362	0.41342	8.13609	4.08258e-16	3.11629e-14
ENSG00000143341	HMCN1	hemicentin 1	1159.21	1072.63	454.919	82.6573	53.4448	18.0462	473.485	4.1191	0.506713	8.12904	4.32691e-16	3.29305e-14
ENSG00000246922	UBAP1L	ubiquitin associated protein 1 like	345.116	332.982	498.194	46.2487	40.5443	49.6269	218.785	3.10954	0.382621	8.12694	4.40257e-16	3.34078e-14
ENSG00000232774	AL355916.1	novel transcript	155.066	214.526	433.809	10.8242	11.979	18.0462	140.708	4.30495	0.52989	8.12425	4.50143e-16	3.40577e-14
ENSG00000137767	SQOR	sulfide quinone oxidoreductase	433.996	372.156	421.143	2164.83	2651.97	5083.38	1854.58	-3.01189	0.370757	-8.12361	4.52505e-16	3.41364e-14
ENSG00000064195	DLX3	distal-less homeobox 3	0	3.73089	0	204.675	125.319	235.728	94.9088	-7.19194	0.886648	-8.11138	5.00479e-16	3.76453e-14
ENSG00000135362	PRR5L	proline rich 5 like	1041.02	1283.43	1618.08	236.164	125.319	126.323	738.388	3.01414	0.371619	8.11082	5.02788e-16	3.77091e-14
ENSG00000140022	STON2	stonin 2	0	0	0	301.109	224.837	152.264	113.035	-10.2984	1.27037	-8.10655	5.20769e-16	3.89445e-14
ENSG00000189221	MAOA	monoamine oxidase A	7.56419	14.9236	14.7769	162.362	189.821	259.414	108.144	-4.03918	0.499383	-8.08834	6.04855e-16	4.51019e-14
ENSG00000249669	CARMN	cardiac mesoderm enhancer-associated non-coding RNA	8931.42	4450.02	5229.98	1033.22	680.96	541.385	3477.83	3.04443	0.376441	8.0874	6.09521e-16	4.53188e-14
ENSG00000137809	ITGA11	integrin subunit alpha 11	79360.7	34075.1	53400.7	6453.17	2126.73	1333.16	29458.3	4.07291	0.504196	8.07803	6.58216e-16	4.87988e-14
ENSG00000147852	VLDLR	very low density lipoprotein receptor	1258.49	1922.34	1636.02	294.22	285.653	236.856	938.93	2.55965	0.317524	8.06128	7.55e-16	5.58138e-14
ENSG00000139679	LPAR6	lysophosphatidic acid receptor 6	128.591	104.465	87.6062	651.418	648.709	806.438	404.538	-2.71452	0.337461	-8.04395	8.69913e-16	6.4125e-14
ENSG00000115252	PDE1A	phosphodiesterase 1A	1.89105	7.46178	1.0555	217.467	105.968	173.694	84.5897	-5.55207	0.690499	-8.04066	8.9355e-16	6.56797e-14
ENSG00000182379	NXPH4	neurexophilin 4	1400.32	418.792	657.574	51.1688	70.0311	74.4404	445.388	3.66293	0.455607	8.03967	9.00797e-16	6.60243e-14
ENSG00000141753	IGFBP4	insulin like growth factor binding protein 4	28335.5	40773.9	46925.3	211470	202204	314034	140624	-2.6488	0.329591	-8.03663	9.23394e-16	6.74889e-14
ENSG00000169946	ZFPM2	zinc finger protein, FOG family member 2	22.6926	17.7217	23.2209	228.291	197.193	312.424	133.591	-3.53646	0.440134	-8.03496	9.36081e-16	6.82228e-14
ENSG00000064547	LPAR2	lysophosphatidic acid receptor 2	313.914	483.15	520.36	53.1368	55.2877	33.8366	243.281	3.20675	0.399237	8.03221	9.57334e-16	6.95752e-14
ENSG00000232931	LINC00342	long intergenic non-protein coding RNA 342	843.408	767.63	926.726	159.41	114.261	85.7193	482.859	2.81822	0.350909	8.0312	9.65238e-16	6.99526e-14
ENSG00000279333	AC096636.1	novel transcript	745.073	370.291	216.377	25.5844	16.5863	2.25577	229.361	4.89244	0.60943	8.02789	9.91663e-16	7.16664e-14
ENSG00000156486	KCNS2	potassium voltage-gated channel modifier subfamily S member 2	0	0	0	177.123	186.135	237.984	100.207	-10.1235	1.26353	-8.01209	1.12775e-15	8.12734e-14
ENSG00000102359	SRPX2	sushi repeat containing protein X-linked 2	3024.73	3393.24	4389.81	546.128	519.704	772.601	2107.7	2.55597	0.319477	8.00049	1.23926e-15	8.88854e-14
ENSG00000101096	NFATC2	nuclear factor of activated T cells 2	324.315	814.266	1601.19	57.0729	46.0731	68.801	485.286	3.99559	0.499425	8.00039	1.24026e-15	8.88854e-14
ENSG00000241104	CEACAMP10	CEA cell adhesion molecule pseudogene 10	0	0	0	176.139	172.313	251.518	99.9951	-10.1202	1.26651	-7.99063	1.34255e-15	9.59493e-14
ENSG00000114268	PFKFB4	6-phosphofructo-2-kinase/fructose-2,6-biphosphatase 4	2012.08	3090.11	5152.93	469.375	263.538	403.783	1898.64	3.17367	0.397192	7.99027	1.3464e-15	9.59592e-14
ENSG00000260230	FRRS1L	ferric chelate reductase 1 like	0	12.1254	4.22199	186.963	250.638	182.717	106.111	-5.23726	0.655606	-7.98842	1.36684e-15	9.71473e-14
ENSG00000147408	CSGALNACT1	chondroitin sulfate N-acetylgalactosaminyltransferase 1	78.4785	131.514	121.382	902.342	845.902	629.36	451.496	-2.84359	0.35599	-7.98784	1.37319e-15	9.73306e-14
ENSG00000258691	AL355102.2	novel protein	346.062	667.829	477.084	3624.13	2903.53	3020.48	1839.85	-2.67886	0.335402	-7.98702	1.38244e-15	9.77178e-14
ENSG00000130720	FIBCD1	fibrinogen C domain containing 1	688.342	116.59	359.924	11.8082	1.84292	15.7904	199.05	5.3247	0.666897	7.98428	1.41343e-15	9.9635e-14
ENSG00000224397	SMIM25	small integral membrane protein 25	3.7821	3.73089	2.11099	124.97	105.047	173.694	68.8891	-5.37737	0.673927	-7.97917	1.47324e-15	1.03568e-13
ENSG00000162645	GBP2	guanylate binding protein 2	116.299	298.471	162.546	1723.99	1356.39	1861.01	919.786	-3.09686	0.388889	-7.96335	1.67437e-15	1.17388e-13
ENSG00000184194	GPR173	G protein-coupled receptor 173	1250.93	933.655	983.723	187.947	84.7745	81.2077	587.039	3.16128	0.397353	7.95583	1.77933e-15	1.24409e-13
ENSG00000225783	MIAT	myocardial infarction associated transcript	699.688	250.902	327.204	24.6004	26.7224	40.6039	228.287	3.80193	0.477971	7.9543	1.80145e-15	1.25614e-13
ENSG00000219507	FTH1P8	ferritin heavy chain 1 pseudogene 8	120.082	49.4343	51.7193	521.528	962.928	1758.37	577.344	-3.87229	0.486904	-7.95287	1.82238e-15	1.26732e-13
ENSG00000249856	AC116337.3	novel transcript	12.2918	1.86544	2.11099	120.05	198.114	395.888	121.72	-5.44326	0.684662	-7.95028	1.86083e-15	1.29002e-13
ENSG00000228221	LINC00578	long intergenic non-protein coding RNA 578	13.2373	0	5.27748	204.675	302.239	177.078	117.085	-5.20721	0.654995	-7.95001	1.86502e-15	1.29002e-13
ENSG00000185432	METTL7A	methyltransferase like 7A	31.2023	54.0979	8.44397	439.855	717.819	461.305	285.454	-4.10383	0.51663	-7.94346	1.96619e-15	1.35636e-13
ENSG00000232368	FTLP2	ferritin light chain pseudogene 2	1.89105	1.86544	2.11099	84.6253	117.026	406.039	102.26	-6.69586	0.843286	-7.94019	2.01868e-15	1.38885e-13
ENSG00000143320	CRABP2	cellular retinoic acid binding protein 2	3067.28	5724.11	5921.33	662.242	645.023	875.239	2815.87	2.75326	0.346811	7.9388	2.0415e-15	1.40082e-13
ENSG00000261276	AP003071.3	novel transcript, antisense to MRGPRF	582.443	711.667	784.234	3611.33	5551.81	12715.8	3992.88	-3.39605	0.428015	-7.9344	2.11514e-15	1.4475e-13
ENSG00000211445	GPX3	glutathione peroxidase 3	190.996	202.401	476.029	2370.49	2248.37	3118.6	1434.48	-3.15473	0.398548	-7.91556	2.46148e-15	1.67711e-13
ENSG00000274307	RP11-345J18.2	#N/A	121.973	230.382	270.207	0	0	0	103.76	10.1286	1.2796	7.91545	2.46366e-15	1.67711e-13
ENSG00000175183	CSRP2	cysteine and glycine rich protein 2	2601.14	7270.57	6061.72	320.789	492.982	727.486	2912.45	3.37031	0.426224	7.90737	2.62877e-15	1.7848e-13
ENSG00000272114	AL136131.3	novel transcript, antisense to VEGFA	411.303	1090.35	547.803	56.0888	12.9005	6.76731	354.202	4.75288	0.601557	7.90096	2.76763e-15	1.87414e-13
ENSG00000236404	VLDLR-AS1	VLDLR antisense RNA 1	315.805	340.444	254.375	40.3446	29.4868	20.3019	166.793	3.33205	0.421842	7.89881	2.81581e-15	1.90178e-13
ENSG00000231290	APCDD1L-DT	APCDD1L divergent transcript	1188.52	1723.67	2315.76	213.531	276.439	284.227	1000.36	2.75557	0.349001	7.89558	2.88979e-15	1.94665e-13
ENSG00000286502	AL645768.1	novel transcript, antisense to COL5A1	5954.91	7458.05	7384.25	782.292	342.784	101.51	3670.63	4.08308	0.517257	7.89371	2.93344e-15	1.9709e-13
ENSG00000261123	AC009065.6	novel transcript, intronic to PKD1	282.712	225.719	273.374	30.5045	10.1361	12.4067	139.142	3.87944	0.492282	7.88053	3.25991e-15	2.18456e-13
ENSG00000162746	FCRLB	Fc receptor like B	13.2373	7.46178	6.33298	170.235	233.13	126.323	92.7866	-4.28745	0.544629	-7.87223	3.48369e-15	2.32847e-13
ENSG00000259627	AC079328.2	novel transcript, antisense to TPM1	61184.9	71401.7	97068.7	12862.1	14692.7	16105.1	45552.5	2.3951	0.304286	7.8712	3.51264e-15	2.34176e-13
ENSG00000182492	BGN	biglycan	182643	113379	154123	32252.1	18738.8	21183.9	87053.2	2.64082	0.335528	7.87063	3.52851e-15	2.34628e-13
ENSG00000134802	SLC43A3	solute carrier family 43 member 3	159.794	78.3486	69.6628	918.086	712.29	1150.44	514.771	-3.17396	0.403529	-7.8655	3.67624e-15	2.43822e-13
ENSG00000280441	FP236383.3	novel transcript	1858.9	1140.72	1055.5	6519.1	12612	9858.84	5507.52	-2.83766	0.361302	-7.85399	4.02992e-15	2.66594e-13
ENSG00000260466	AC126696.2	novel transcript, antisense to SLC7A5	978.618	252.768	356.758	38.3766	11.979	6.76731	274.211	4.79146	0.610289	7.85113	4.1229e-15	2.72048e-13
ENSG00000197959	DNM3	dynamin 3	3540.04	2274.91	1290.87	160.394	252.481	324.831	1307.25	3.26865	0.416767	7.84286	4.40388e-15	2.89847e-13
ENSG00000224251	AL391427.1	novel transcript, antisense to AKR1C2	3.7821	5.59633	13.7215	143.666	146.512	276.332	98.2684	-4.63293	0.59104	-7.8386	4.55597e-15	2.99094e-13
ENSG00000148848	ADAM12	ADAM metallopeptidase domain 12	12143.4	14044.9	13842.8	3256.11	2298.13	1996.36	7930.29	2.40639	0.307095	7.83599	4.65152e-15	3.04592e-13
ENSG00000226808	LINC00840	long intergenic non-protein coding RNA 840	190.996	414.129	637.52	22.6323	15.6648	38.3481	219.882	4.02735	0.514047	7.83459	4.70366e-15	3.07226e-13
ENSG00000120833	SOCS2	suppressor of cytokine signaling 2	20.8015	158.563	67.5518	1317.6	1503.83	1321.88	731.703	-4.06779	0.519428	-7.83128	4.82935e-15	3.14639e-13
ENSG00000254979	AP000781.2	novel protein	145.611	74.6178	59.1078	791.148	691.096	1159.47	486.841	-3.23962	0.413746	-7.82996	4.88011e-15	3.17146e-13
ENSG00000227279	AC110015.1	novel transcript, antisense to CDH2	620.264	770.428	735.681	31.4885	70.9526	6.76731	372.597	4.27315	0.546443	7.81994	5.28502e-15	3.42597e-13
ENSG00000116701	NCF2	neutrophil cytosolic factor 2	203.288	185.612	138.27	10.8242	10.1361	14.6625	93.7987	3.89574	0.498309	7.81791	5.37055e-15	3.47269e-13
ENSG00000163359	COL6A3	collagen type VI alpha 3 chain	283700	319123	211229	59629.3	39149.2	31925.9	157459	2.63881	0.338137	7.80397	5.99871e-15	3.86917e-13
ENSG00000168811	IL12A	interleukin 12A	71.8598	73.685	70.7183	415.254	454.281	666.58	292.063	-2.82774	0.362624	-7.798	6.28982e-15	4.03675e-13
ENSG00000096696	DSP	desmoplakin	5740.28	9135.08	10286.9	1691.52	1252.27	1091.79	4866.3	2.6403	0.338583	7.79807	6.28614e-15	4.03675e-13
ENSG00000286677	AP006545.3	novel transcript	414.14	93.2722	119.271	0	1.84292	4.51154	105.506	6.6743	0.856102	7.79614	6.38279e-15	4.08625e-13
ENSG00000285837	AC024598.1	zinc finger protein 365	363.081	294.74	238.542	21.6483	9.21462	33.8366	160.177	3.80612	0.488547	7.79069	6.6643e-15	4.25591e-13
ENSG00000285803	AL442003.1	novel transcript, antisense to AGAP6	190.05	307.798	286.04	23.6164	28.5653	13.5346	141.601	3.56699	0.458949	7.77209	7.72033e-15	4.91813e-13
ENSG00000064205	CCN5	cellular communication network factor 5	26.4747	22.3853	21.1099	219.435	217.465	234.6	123.578	-3.26103	0.420284	-7.75911	8.5526e-15	5.4349e-13
ENSG00000261556	SMG1P7	SMG1 pseudogene 7	510.583	511.132	603.744	79.7052	27.6439	63.1616	299.328	3.25585	0.420386	7.74491	9.56468e-15	6.06311e-13
ENSG00000242960	FTH1P23	ferritin heavy chain 1 pseudogene 23	44.4396	14.9236	12.666	308.981	341.862	356.412	179.881	-3.80083	0.491892	-7.72696	1.10146e-14	6.96512e-13
ENSG00000169271	HSPB3	heat shock protein family B (small) member 3	24.5836	37.3089	46.4418	274.54	312.376	430.852	187.684	-3.23427	0.418907	-7.72073	1.15666e-14	7.29631e-13
ENSG00000230838	LINC01614	long intergenic non-protein coding RNA 1614	403.739	83.945	125.604	4.92007	1.84292	5.63943	104.282	5.64848	0.731822	7.71838	1.17818e-14	7.41393e-13
ENSG00000138311	ZNF365	zinc finger protein 365	353.626	284.48	236.431	21.6483	9.21462	33.8366	156.539	3.77051	0.4892	7.70751	1.28292e-14	8.05336e-13
ENSG00000041353	RAB27B	RAB27B, member RAS oncogene family	0.945524	0	2.11099	127.922	160.334	213.17	84.0805	-7.41176	0.963168	-7.69519	1.41281e-14	8.84718e-13
ENSG00000237596	AL138828.1	novel transcript	121.027	75.5505	55.9413	732.107	703.997	539.129	371.292	-2.96598	0.385517	-7.69349	1.4317e-14	8.94378e-13
ENSG00000171408	PDE7B	phosphodiesterase 7B	128.591	102.599	64.3853	756.707	728.876	603.419	397.43	-2.81952	0.366601	-7.69099	1.46001e-14	9.09861e-13
ENSG00000065911	MTHFD2	methylenetetrahydrofolate dehydrogenase (NADP+ dependent) 2, methenyltetrahydrofolate cyclohydrolase	7076.3	3430.55	3199.21	632.722	706.761	441.003	2581.09	2.94413	0.382894	7.68914	1.48124e-14	9.20867e-13
ENSG00000267328	AC002398.2	novel transcript	657.139	170.688	90.7727	7199.05	4761.19	4661.55	2923.4	-4.17697	0.543317	-7.68791	1.49553e-14	9.27519e-13
ENSG00000137752	CASP1	caspase 1	132.373	35.4434	29.5539	743.915	926.991	1362.49	538.46	-3.93978	0.512765	-7.68341	1.54914e-14	9.58458e-13
ENSG00000208005	MIR503	microRNA 503	228.817	114.725	170.99	0	0	0	85.7553	9.85398	1.28262	7.6827	1.55767e-14	9.61431e-13
ENSG00000144655	CSRNP1	cysteine and serine rich nuclear protein 1	1357.77	1265.7	1660.3	299.141	196.271	144.369	820.592	2.74217	0.356984	7.6815	1.5724e-14	9.68209e-13
ENSG00000075914	EXOSC7	exosome component 7	1310.5	1162.17	1296.15	6085.15	8471.92	20118.1	6407.33	-3.20169	0.416872	-7.68028	1.58745e-14	9.75148e-13
ENSG00000249264	EEF1A1P9	eukaryotic translation elongation factor 1 alpha 1 pseudogene 9	11.3463	6.52905	15.8324	156.458	203.643	159.032	92.1402	-3.95463	0.515113	-7.6772	1.62605e-14	9.96486e-13
ENSG00000183828	NUDT14	nudix hydrolase 14	125.755	93.2722	124.549	654.37	719.662	1448.2	527.635	-3.03814	0.395931	-7.6734	1.67497e-14	1.02174e-12
ENSG00000147454	SLC25A37	solute carrier family 25 member 37	2587.9	2860.66	2097.27	562.857	525.233	474.84	1518.13	2.2713	0.295997	7.67338	1.67518e-14	1.02174e-12
ENSG00000204946	ZNF783	zinc finger family member 783	2743.91	2553.79	3010.28	682.906	530.762	560.559	1680.37	2.22726	0.290415	7.66925	1.73e-14	1.05269e-12
ENSG00000213901	SLC23A3	solute carrier family 23 member 3	241.109	262.095	369.424	39.3606	18.4292	22.5577	158.829	3.4404	0.449299	7.65726	1.89947e-14	1.15309e-12
ENSG00000115468	EFHD1	EF-hand domain family member D1	1114.77	449.572	1339.42	125.954	61.7379	78.952	528.402	3.44489	0.45001	7.65513	1.93122e-14	1.16961e-12
ENSG00000267662	AC025809.1	novel transcript, antisense to TSHZ3	300.677	326.453	251.208	37.3926	39.6229	36.0923	165.241	2.95638	0.387098	7.6373	2.21824e-14	1.34029e-12
ENSG00000276919	AL117190.7	NA	501.128	584.817	639.631	103.322	46.9945	42.8596	319.792	3.15727	0.414362	7.61958	2.54501e-14	1.53414e-12
ENSG00000182310	SPACA6	sperm acrosome associated 6	1404.1	1065.17	1573.75	147.602	160.334	283.099	772.342	2.77589	0.364378	7.61816	2.57322e-14	1.54753e-12
ENSG00000075275	CELSR1	cadherin EGF LAG seven-pass G-type receptor 1	280.821	373.089	883.45	41.3286	49.7589	28.1971	276.107	3.68365	0.483569	7.61762	2.58393e-14	1.55036e-12
ENSG00000285570	AL590666.4	Novel transcript, antisense to CRABP2	2671.11	5010.58	5069.55	590.409	597.107	826.74	2460.92	2.66262	0.349599	7.61621	2.61239e-14	1.5638e-12
ENSG00000267112	AC098848.1	novel transcript, antisense to RAB27B	0	0	0	112.178	156.648	201.891	78.4529	-9.77023	1.28317	-7.61415	2.65437e-14	1.58525e-12
ENSG00000135914	HTR2B	5-hydroxytryptamine receptor 2B	7.56419	3.73089	0	151.538	120.711	144.369	71.319	-5.17582	0.682052	-7.5886	3.23376e-14	1.92681e-12
ENSG00000011028	MRC2	mannose receptor C type 2	90935.8	107662	113927	25567.7	14405.2	13741	61039.8	2.5406	0.334992	7.58405	3.34935e-14	1.99109e-12
ENSG00000245275	SAP30L-AS1	SAP30L antisense RNA 1 (head to head)	11909.8	11233.7	14553.2	3206.9	2475.97	2470.07	7641.61	2.20901	0.291941	7.56665	3.82974e-14	2.27143e-12
ENSG00000164574	GALNT10	polypeptide N-acetylgalactosaminyltransferase 10	12044.1	11486.5	14855.1	3268.9	2468.6	2449.77	7762.15	2.22908	0.294661	7.56488	3.88231e-14	2.29733e-12
ENSG00000244558	KCNK15-AS1	KCNK15 and WISP2 antisense RNA 1	26.4747	28.9144	29.5539	237.148	228.523	242.495	132.185	-3.05997	0.404596	-7.56304	3.93744e-14	2.32462e-12
ENSG00000143816	WNT9A	Wnt family member 9A	127.646	303.135	286.04	22.6323	9.21462	11.2789	126.658	4.05381	0.536371	7.55784	4.09825e-14	2.41404e-12
ENSG00000122035	RASL11A	RAS like family 11 member A	34.0389	3.73089	5.27748	287.332	376.878	418.445	187.617	-4.64594	0.615282	-7.55092	4.32184e-14	2.53539e-12
ENSG00000128274	A4GALT	alpha 1,4-galactosyltransferase (P blood group)	256.237	307.798	404.255	2757.21	1901.9	1477.53	1184.15	-2.66449	0.352873	-7.55086	4.32392e-14	2.53539e-12
ENSG00000117114	ADGRL2	adhesion G protein-coupled receptor L2	266.638	439.312	432.753	2263.23	1921.25	1983.95	1217.86	-2.43774	0.323187	-7.5428	4.60001e-14	2.69116e-12
ENSG00000169515	CCDC8	coiled-coil domain containing 8	710.089	980.291	2071.94	175.155	108.732	100.382	691.098	3.29065	0.437444	7.52245	5.37578e-14	3.1379e-12
ENSG00000148344	PTGES	prostaglandin E synthase	190.05	287.278	254.375	1294.96	1223.7	1229.39	746.627	-2.35688	0.313372	-7.52105	5.43373e-14	3.16456e-12
ENSG00000176928	GCNT4	glucosaminyl (N-acetyl) transferase 4	123.864	55.9633	111.883	569.745	926.991	801.926	431.729	-2.97915	0.396226	-7.51882	5.52722e-14	3.21177e-12
ENSG00000257622	AL512356.1	novel transcript	129.537	123.119	128.771	668.146	719.662	1448.2	536.24	-2.894	0.385239	-7.51222	5.81337e-14	3.37045e-12
ENSG00000255306	AC004923.4	novel transcript	737.509	758.303	899.283	3761.89	3296.07	3362.23	2135.88	-2.12138	0.283196	-7.49085	6.84284e-14	3.95842e-12
ENSG00000288546	AC004470.2	novel transcript	0	0	0	155.474	103.204	155.648	69.0544	-9.58619	1.28633	-7.45234	9.16962e-14	5.29253e-12
ENSG00000034152	MAP2K3	mitogen-activated protein kinase kinase 3	2018.69	2424.14	2747.46	11131.2	9358.37	11243.9	6487.29	-2.14192	0.287902	-7.43974	1.00881e-13	5.80965e-12
ENSG00000288558	DUS4L-BCAP29	DUS4L-BCAP29 readthrough	0	0	0	112.178	71.874	339.493	87.2575	-9.92272	1.33801	-7.416	1.20713e-13	6.93626e-12
ENSG00000177112	MRVI1-AS1	MRVI1 antisense RNA 1	259.074	27.9817	53.8303	2983.53	1971.93	1905	1200.22	-4.33014	0.584082	-7.41359	1.22929e-13	7.03229e-12
ENSG00000160712	IL6R	interleukin 6 receptor	43.4941	72.7523	54.8858	530.384	427.558	324.831	242.318	-2.90591	0.391965	-7.4137	1.22823e-13	7.03229e-12
ENSG00000185339	TCN2	transcobalamin 2	147.502	184.679	181.545	1148.35	725.19	977.876	560.856	-2.47267	0.333696	-7.40995	1.26343e-13	7.21164e-12
ENSG00000119714	GPR68	G protein-coupled receptor 68	694.96	701.407	755.735	144.65	108.732	65.4173	411.817	2.75253	0.371678	7.40567	1.30491e-13	7.43196e-12
ENSG00000241484	ARHGAP8	Rho GTPase activating protein 8	72.8054	179.083	203.711	0	0	0	75.9331	9.67807	1.30741	7.40249	1.33657e-13	7.59546e-12
ENSG00000221978	CCNL2	cyclin L2	9424.99	10228.2	10001.9	2477.75	1942.44	1319.63	5899.15	2.36905	0.320596	7.38951	1.47367e-13	8.35618e-12
ENSG00000136603	SKIL	SKI like proto-oncogene	2096.23	1696.62	1152.6	109.226	233.13	281.971	928.296	2.98665	0.404534	7.38294	1.54832e-13	8.76021e-12
ENSG00000162493	PDPN	podoplanin	115.354	1701.28	1784.84	2.95204	0.921462	2.25577	601.269	9.20734	1.24749	7.38071	1.57448e-13	8.88875e-12
ENSG00000169255	B3GALNT1	beta-1,3-N-acetylgalactosaminyltransferase 1 (globoside blood group)	81.3151	118.456	74.9402	565.809	739.934	484.991	344.241	-2.7037	0.366441	-7.37829	1.60341e-13	9.03232e-12
ENSG00000132530	XAF1	XIAP associated factor 1	2650.3	1282.49	1909.39	354.245	314.218	324.831	1139.25	2.55622	0.346927	7.36818	1.72973e-13	9.72267e-12
ENSG00000102683	SGCG	sarcoglycan gamma	271.365	142.706	278.651	5.90409	1.84292	20.3019	120.129	4.65967	0.632454	7.3676	1.73725e-13	9.74369e-12
ENSG00000082126	MPP4	membrane palmitoylated protein 4	91.7159	228.517	104.494	6.8881	3.68585	4.51154	73.3021	4.81672	0.654685	7.3573	1.87665e-13	1.05027e-11
ENSG00000127955	GNAI1	G protein subunit alpha i1	369.7	484.083	329.315	1555.73	2814.14	2388.86	1323.64	-2.5139	0.34256	-7.33858	2.1587e-13	1.20551e-11
ENSG00000226925	IL1R1-AS1	IL1R1 antisense RNA 1	478.435	846.912	381.034	4066.93	3698.75	3009.2	2080.21	-2.65832	0.362427	-7.33476	2.2212e-13	1.23773e-11
ENSG00000187013	LINC02875	long intergenic non-protein coding RNA 2875	10.4008	7.46178	34.8314	240.1	227.601	420.701	156.849	-4.08758	0.557315	-7.33441	2.22697e-13	1.23827e-11
ENSG00000103942	HOMER2	homer scaffold protein 2	848.135	1173.36	795.844	180.075	140.984	192.868	555.212	2.45582	0.33487	7.33365	2.23969e-13	1.24267e-11
ENSG00000257910	AC124784.1	novel transcript, antisense to CSRP2	262.856	772.294	470.751	36.4086	27.6439	2.25577	262.035	4.4948	0.61293	7.3333	2.24559e-13	1.24327e-11
ENSG00000204149	AGAP6	ArfGAP with GTPase domain, ankyrin repeat and PH domain 6	902.03	1028.79	1044.94	196.803	97.6749	63.1616	555.567	3.05491	0.416626	7.33251	2.25886e-13	1.24793e-11
ENSG00000264112	AC015813.1	novel transcript	590.007	656.636	704.016	134.81	104.125	68.801	376.399	2.66186	0.363103	7.33087	2.28657e-13	1.26054e-11
ENSG00000284685	AC009093.10	novel transcript	36.8754	11.1927	27.4429	336.533	294.868	225.577	155.415	-3.50665	0.478516	-7.32818	2.33293e-13	1.28336e-11
ENSG00000071246	VASH1	vasohibin 1	973.89	885.153	1311.98	192.867	140.984	224.449	621.554	2.50701	0.342393	7.32204	2.44231e-13	1.34067e-11
ENSG00000273420	AC008738.7	novel transcript	503.964	301.269	393.7	1796.81	2229.02	3576.52	1466.88	-2.66458	0.364614	-7.30794	2.71272e-13	1.48595e-11
ENSG00000136161	RCBTB2	RCC1 and BTB domain containing protein 2	174.922	158.563	118.216	769.5	772.185	792.903	464.381	-2.36872	0.324267	-7.30484	2.77594e-13	1.51736e-11
ENSG00000285847	AL713852.1	novel transcript	349.844	669.694	628.02	2707.02	3125.6	3277.63	1792.97	-2.46728	0.337854	-7.30279	2.81855e-13	1.53739e-11
ENSG00000254860	TMEM9B-AS1	TMEM9B antisense RNA 1	329.042	427.187	465.474	60.0249	54.3662	22.5577	226.442	3.15095	0.43191	7.29538	2.9781e-13	1.62099e-11
ENSG00000072952	MRVI1	murine retrovirus integration site 1 homolog	287.439	33.578	55.9413	3423.39	1970.09	1900.49	1278.49	-4.27346	0.588313	-7.26392	3.76043e-13	2.04251e-11
ENSG00000273167	AL359736.1	novel transcript	172.085	155.765	132.993	824.604	897.504	656.429	473.23	-2.36741	0.3261	-7.25976	3.87787e-13	2.10187e-11
ENSG00000182957	SPATA13	spermatogenesis associated 13	172.085	155.765	132.993	823.62	897.504	656.429	473.066	-2.36681	0.326086	-7.25824	3.92167e-13	2.12115e-11
ENSG00000280029	AC244517.11	novel transcript, antisense to PCDHB5, PCDHB6, PCDHB7, PCDHB8, PCDHB9, PCDHB10, PCDHB11, PCDHB12, PCDHB13, PCDHB14 and PCDHB16	125.755	120.321	101.328	551.048	629.358	603.419	355.205	-2.35957	0.32511	-7.25774	3.93607e-13	2.12449e-11
ENSG00000281490	CICP14	capicua transcriptional repressor pseudogene 14	379.155	450.505	252.264	48.2167	55.2877	40.6039	204.339	2.9063	0.400767	7.25186	4.11085e-13	2.2142e-11
ENSG00000189067	LITAF	lipopolysaccharide induced TNF factor	1374.79	1367.37	1849.23	6336.07	6584.77	6572.19	4014.07	-2.08608	0.287747	-7.24971	4.17658e-13	2.24046e-11
ENSG00000179431	FJX1	four-jointed box kinase 1	1411.67	1245.18	820.121	240.1	205.486	178.206	683.461	2.47833	0.341853	7.2497	4.17698e-13	2.24046e-11
ENSG00000100979	PLTP	phospholipid transfer protein	2057.46	1892.49	1655.02	8934.86	6648.35	8453.5	4940.28	-2.10039	0.289839	-7.24674	4.26923e-13	2.28519e-11
ENSG00000141068	KSR1	kinase suppressor of ras 1	857.591	1134.19	1843.95	236.164	131.769	101.51	717.529	3.02937	0.418063	7.2462	4.2863e-13	2.28958e-11
ENSG00000251432	LINC02615	long intergenic non-protein coding RNA 2615	180.595	235.046	388.423	25.5844	8.29316	2.25577	140.033	4.46368	0.616158	7.24437	4.34447e-13	2.31585e-11
ENSG00000253741	LNCOC1	lncRNA associated with ovarian cancer 1	20.8015	10.2599	54.8858	298.157	351.077	828.996	260.696	-4.11113	0.567527	-7.24395	4.35818e-13	2.31837e-11
ENSG00000107957	SH3PXD2A	SH3 and PX domains 2A	21679	17981	30669.6	5568.54	3844.34	3198.68	13823.5	2.47934	0.342314	7.24287	4.39299e-13	2.33208e-11
ENSG00000143162	CREG1	cellular repressor of E1A stimulated genes 1	804.641	693.945	1003.78	3234.46	3976.11	4459.66	2362.1	-2.22164	0.306784	-7.2417	4.43104e-13	2.34745e-11
ENSG00000128536	CDHR3	cadherin related family member 3	36.8754	106.33	116.105	591.393	781.4	955.319	431.237	-3.1676	0.438163	-7.22928	4.85578e-13	2.56719e-11
ENSG00000170049	KCNAB3	potassium voltage-gated channel subfamily A regulatory beta subunit 3	305.404	319.924	564.691	57.0729	35.0155	18.0462	216.692	3.42809	0.474673	7.22201	5.12234e-13	2.70258e-11
ENSG00000269275	AC020922.3	novel transcript, antisense to TMEM190	101.171	126.85	125.604	7.87212	5.52877	4.51154	61.923	4.2962	0.595237	7.21763	5.29021e-13	2.78546e-11
ENSG00000278996	FP671120.5	novel transcript	867.046	1209.74	1213.82	4699.66	7311.8	4697.64	3333.28	-2.34431	0.32488	-7.21595	5.35601e-13	2.81436e-11
ENSG00000141447	OSBPL1A	oxysterol binding protein like 1A	517.202	284.48	328.259	1808.62	2077.9	2101.25	1186.28	-2.40558	0.333961	-7.20318	5.88248e-13	3.08471e-11
ENSG00000004776	HSPB6	heat shock protein family B (small) member 6	932.287	236.911	132.993	10136.3	5573.92	5029.24	3673.62	-3.99302	0.554381	-7.20267	5.90459e-13	3.09003e-11
ENSG00000115594	IL1R1	interleukin 1 receptor type 1	513.42	921.529	429.587	4395.59	3860	3081.38	2200.25	-2.60386	0.361999	-7.19299	6.33857e-13	3.31043e-11
ENSG00000133800	LYVE1	lymphatic vessel endothelial hyaluronan receptor 1	282.712	29.8471	53.8303	3163.61	1996.81	1921.92	1241.45	-4.272	0.594416	-7.18689	6.62853e-13	3.45487e-11
ENSG00000260428	SCX	scleraxis bHLH transcription factor	436.832	3425.89	2451.92	70.8491	88.4603	199.636	1112.26	4.13871	0.575995	7.18533	6.70441e-13	3.48737e-11
ENSG00000135905	DOCK10	dedicator of cytokinesis 10	3675.25	3036.01	2045.55	554	637.652	418.445	1727.82	2.44286	0.340244	7.17973	6.98483e-13	3.62593e-11
ENSG00000196878	LAMB3	laminin subunit beta 3	99.28	166.957	299.761	1946.38	1196.98	1381.66	848.503	-3.00037	0.418016	-7.17764	7.09232e-13	3.67433e-11
ENSG00000224884	AC034187.1	novel transcript	172.085	100.734	198.433	0	7.37169	9.02308	81.2746	4.85896	0.678175	7.16477	7.79182e-13	4.02863e-11
ENSG00000254206	NPIPB11	nuclear pore complex interacting protein family member B11	171.14	165.092	149.88	17.7123	5.52877	11.2789	86.772	3.82125	0.533574	7.16161	7.97356e-13	4.11436e-11
ENSG00000242294	STAG3L5P	stromal antigen 3-like 5 pseudogene	587.171	426.254	622.743	101.354	36.8585	38.3481	302.121	3.21058	0.448408	7.15996	8.06983e-13	4.15572e-11
ENSG00000196436	NPIPB15	nuclear pore complex interacting protein family member B15	689.287	645.444	670.24	126.938	128.083	157.904	402.983	2.28079	0.318754	7.15532	8.34781e-13	4.29031e-11
ENSG00000173638	SLC19A1	solute carrier family 19 member 1	2298.57	1650.92	2249.26	10977.7	8261.83	8418.53	5642.8	-2.1577	0.301767	-7.1502	8.6651e-13	4.44452e-11
ENSG00000142627	EPHA2	EPH receptor A2	2739.18	2907.29	3412.42	776.388	519.704	394.76	1791.62	2.42117	0.338664	7.14916	8.73101e-13	4.46945e-11
ENSG00000284649	AC009093.8	BTG3 associated nuclear protein (BANP) pseudogene	24.5836	11.1927	12.666	190.899	217.465	153.392	101.7	-3.53341	0.494713	-7.14234	9.17568e-13	4.68777e-11
ENSG00000278771	RN7SL3	RNA component of signal recognition particle 7SL3	2173.76	1239.59	567.857	58.0569	112.418	172.566	720.708	3.5386	0.496069	7.13327	9.80096e-13	4.99733e-11
ENSG00000254938	AP002833.1	novel transcript, sense intronic to KIRREL3	161.685	325.52	383.145	1.96803	5.52877	27.0692	150.819	4.68104	0.656805	7.12698	1.02596e-12	5.22087e-11
ENSG00000119681	LTBP2	latent transforming growth factor beta binding protein 2	105398	71944.6	84817.6	16399.6	7212.28	3548.33	48220	3.27085	0.45934	7.12078	1.0732e-12	5.45053e-11
ENSG00000099864	PALM	paralemmin	2111.36	1769.37	1611.74	328.661	222.072	444.387	1081.27	2.4657	0.346473	7.11658	1.10635e-12	5.60783e-11
ENSG00000232536	AL365436.2	novel transcript	156.957	91.4068	87.6062	2.95204	3.68585	0	57.1013	5.60608	0.787894	7.11527	1.11692e-12	5.65028e-11
ENSG00000126861	OMG	oligodendrocyte myelin glycoprotein	13.2373	3.73089	2.11099	122.018	196.271	130.835	78.0338	-4.54405	0.638824	-7.11314	1.1343e-12	5.727e-11
ENSG00000053918	KCNQ1	potassium voltage-gated channel subfamily Q member 1	150.338	194.939	223.765	23.6164	18.4292	16.9183	104.668	3.2681	0.459722	7.10886	1.17004e-12	5.8959e-11
ENSG00000254445	HSPB2-C11orf52	HSPB2-C11orf52 readthrough (NMD candidate)	640.12	590.413	598.466	2277.01	2387.51	3005.81	1583.22	-2.06812	0.290975	-7.10756	1.18109e-12	5.93997e-11
ENSG00000170276	HSPB2	heat shock protein family B (small) member 2	609.863	579.22	566.802	2165.82	2327.61	2939.27	1531.43	-2.08155	0.293115	-7.10146	1.23443e-12	6.19618e-11
ENSG00000153823	PID1	phosphotyrosine interaction domain containing 1	370.646	352.569	588.967	71.8331	54.3662	71.0568	251.573	2.73483	0.385174	7.10025	1.24532e-12	6.23868e-11
ENSG00000269821	KCNQ1OT1	KCNQ1 opposite strand/antisense transcript 1	147.502	194.939	215.321	23.6164	16.5863	15.7904	102.292	3.31397	0.466851	7.09855	1.26068e-12	6.30341e-11
ENSG00000162882	HAAO	3-hydroxyanthranilate 3,4-dioxygenase	79.424	16.789	16.8879	462.487	513.254	603.419	282.043	-3.80027	0.535827	-7.09236	1.31848e-12	6.57963e-11
ENSG00000260793	AC003102.1	novel transcript, antisense to UBTF	138.992	299.404	371.535	25.5844	21.1936	29.325	147.672	3.41463	0.482814	7.07235	1.52335e-12	7.58736e-11
ENSG00000286670	AL450467.1	novel transcript, antisense to VLDLR	421.704	596.009	444.364	68.881	97.6749	84.5914	285.537	2.54102	0.359503	7.06815	1.57011e-12	7.8052e-11
ENSG00000259081	AF111169.3	novel transcript	386.719	318.058	635.409	61.9929	23.958	11.2789	239.569	3.77953	0.535083	7.06344	1.62429e-12	8.059e-11
ENSG00000110042	DTX4	deltex E3 ubiquitin ligase 4	86.9882	84.8777	301.872	3.93606	5.52877	6.76731	81.6617	4.87274	0.69001	7.06184	1.6431e-12	8.13665e-11
ENSG00000246859	STARD4-AS1	STARD4 antisense RNA 1	7766.54	9430.75	9513.19	2177.62	2172.81	1324.14	5397.51	2.23463	0.316603	7.05816	1.68717e-12	8.3389e-11
ENSG00000212694	LINC01089	long intergenic non-protein coding RNA 1089	1318.06	1203.21	1408.03	326.693	165.863	155.648	762.918	2.59915	0.368296	7.05724	1.69843e-12	8.37851e-11
ENSG00000134986	NREP	neuronal regeneration related protein	7773.15	9373.86	9349.59	2182.55	2191.24	1361.36	5371.96	2.20772	0.312888	7.05596	1.71409e-12	8.43959e-11
ENSG00000134871	COL4A2	collagen type IV alpha 2 chain	183260	110722	244229	39329.1	20908	19601.5	103008	2.75301	0.390226	7.05491	1.72715e-12	8.48772e-11
ENSG00000163697	APBB2	amyloid beta precursor protein binding family B member 2	2815.77	3024.82	2857.23	761.628	777.714	607.93	1807.51	2.01785	0.286217	7.05008	1.78821e-12	8.77106e-11
ENSG00000137575	SDCBP	syndecan binding protein	1996	2618.15	1515.69	7843.58	13152.9	10857	6330.57	-2.37745	0.337559	-7.04305	1.88079e-12	9.20764e-11
ENSG00000099860	GADD45B	growth arrest and DNA damage inducible beta	6357.71	8797.43	12462.2	1293	1490.93	2140.73	5423.67	2.48762	0.353285	7.04141	1.90307e-12	9.29909e-11
ENSG00000140538	NTRK3	neurotrophic receptor tyrosine kinase 3	68.0777	440.245	205.822	0	0	1.12789	119.212	9.36539	1.33087	7.03703	1.96375e-12	9.57745e-11
ENSG00000248587	GDNF-AS1	GDNF antisense RNA 1	803.696	2935.28	3511.64	287.332	195.35	78.952	1302.04	3.68926	0.524624	7.03219	2.0332e-12	9.89747e-11
ENSG00000250634	LINC01182	long intergenic non-protein coding RNA 1182	5.67315	15.8563	16.8879	181.059	146.512	164.671	88.4433	-3.68447	0.525054	-7.01733	2.26151e-12	1.09881e-10
ENSG00000139574	NPFF	neuropeptide FF-amide peptide precursor	142.774	209.862	268.096	26.5684	11.979	9.02308	111.384	3.69953	0.527239	7.0168	2.27002e-12	1.10087e-10
ENSG00000223511	AL683807.1	novel transcript	61.4591	153.899	121.382	0	0	0	56.1234	9.24235	1.31929	7.00552	2.4607e-12	1.19111e-10
ENSG00000140092	FBLN5	fibulin 5	16125.9	8870.19	12089.7	2912.68	2119.36	1491.06	7268.14	2.50713	0.35825	6.99826	2.59159e-12	1.25212e-10
ENSG00000213397	HAUS7	HAUS augmin like complex subunit 7	16690.4	9722.69	13406.9	3003.21	1106.68	1205.71	7522.6	2.90514	0.415288	6.99548	2.6436e-12	1.27486e-10
ENSG00000177822	TENM3-AS1	TENM3 antisense RNA 1	520.038	666.896	499.25	126.938	73.7169	84.5914	328.572	2.56354	0.36659	6.99295	2.69174e-12	1.29565e-10
ENSG00000180346	TIGD2	tigger transposable element derived 2	94.5524	41.9725	54.8858	479.215	484.689	389.12	257.406	-2.82102	0.403425	-6.99266	2.69716e-12	1.29584e-10
ENSG00000115919	KYNU	kynureninase	30.2568	3.73089	25.3319	294.22	299.475	260.541	152.259	-3.85234	0.551653	-6.98326	2.88412e-12	1.38309e-10
ENSG00000154479	CCDC173	coiled-coil domain containing 173	47.2762	14.9236	34.8314	283.396	298.554	306.785	164.294	-3.19657	0.458012	-6.97923	2.96808e-12	1.41808e-10
ENSG00000233067	PTCHD1-AS	PTCHD1 antisense RNA (head to head)	180.595	130.581	165.713	1.96803	0	0	79.8095	7.89368	1.13101	6.97932	2.96622e-12	1.41808e-10
ENSG00000213398	LCAT	lecithin-cholesterol acyltransferase	1695.33	2027.74	2896.28	529.4	372.271	409.422	1321.74	2.33583	0.334696	6.97894	2.97408e-12	1.41832e-10
ENSG00000241644	INMT	indolethylamine N-methyltransferase	8.50972	18.6544	31.6649	203.691	190.743	307.913	126.863	-3.5847	0.514058	-6.97335	3.09474e-12	1.47314e-10
ENSG00000230615	AL139220.2	novel transcript	303.513	414.129	166.768	24.6004	40.5443	23.6856	162.207	3.31146	0.47493	6.97253	3.11296e-12	1.47909e-10
ENSG00000118473	SGIP1	SH3GL interacting endocytic adaptor 1	1391.81	1124.86	2270.37	276.508	301.318	301.145	944.336	2.44511	0.350734	6.97141	3.13774e-12	1.48812e-10
ENSG00000128872	TMOD2	tropomodulin 2	93.6069	95.1376	88.6617	532.352	701.232	385.737	316.121	-2.54564	0.365483	-6.96515	3.28044e-12	1.55294e-10
ENSG00000133055	MYBPH	myosin binding protein H	0	0	0	122.018	79.2457	96.9981	49.7103	-9.11242	1.30895	-6.96165	3.36308e-12	1.58624e-10
ENSG00000227591	HSD11B1-AS1	HSD11B1 antisense RNA 1	34.9844	7.46178	8.44397	402.462	297.632	165.799	152.797	-4.08434	0.586671	-6.96189	3.35734e-12	1.58624e-10
ENSG00000188921	HACD4	3-hydroxyacyl-CoA dehydratase 4	235.436	316.193	204.766	1196.56	1232.92	1089.54	712.568	-2.21743	0.318754	-6.95655	3.48707e-12	1.64172e-10
ENSG00000258610	AF111169.1	novel transcript	561.641	470.092	797.955	81.6732	60.8165	126.323	349.75	2.77021	0.398598	6.9499	3.65537e-12	1.71782e-10
ENSG00000155093	PTPRN2	protein tyrosine phosphatase receptor type N2	5.67315	6.52905	2.11099	118.082	99.5179	99.2539	55.1945	-4.45216	0.640844	-6.94734	3.72231e-12	1.7461e-10
ENSG00000160200	CBS	cystathionine beta-synthase	1667.9	388.945	584.745	103.322	24.8795	38.3481	468.024	3.98713	0.574235	6.94337	3.82848e-12	1.79264e-10
ENSG00000139725	RHOF	ras homolog family member F, filopodia associated	2338.28	2518.35	2874.12	718.331	407.286	453.41	1551.63	2.29148	0.330222	6.93921	3.9431e-12	1.84297e-10
ENSG00000130508	PXDN	peroxidasin	29592.1	35104.9	35551.2	8852.2	5372.12	3698.34	19695.1	2.48368	0.358303	6.93179	4.1556e-12	1.93878e-10
ENSG00000228486	C2orf92	chromosome 2 open reading frame 92	76.5875	168.823	101.328	5.90409	5.52877	2.25577	60.0711	4.64307	0.670325	6.92659	4.31096e-12	2.00763e-10
ENSG00000197594	ENPP1	ectonucleotide pyrophosphatase/phosphodiesterase 1	3206.27	1412.14	580.523	204.675	117.026	137.602	943.04	3.50081	0.505557	6.92467	4.37005e-12	2.03148e-10
ENSG00000141448	GATA6	GATA binding protein 6	139.938	81.1468	569.968	5.90409	12.9005	11.2789	136.856	4.71574	0.681119	6.92352	4.40544e-12	2.04425e-10
ENSG00000164379	FOXQ1	forkhead box Q1	5.67315	48.5015	16.8879	311.933	394.386	365.435	190.469	-3.91112	0.565541	-6.91571	4.6554e-12	2.15636e-10
ENSG00000198768	APCDD1L	APC down-regulated 1 like	5787.55	7526.13	9367.53	1459.29	756.52	323.703	4203.46	3.15855	0.456996	6.91155	4.79378e-12	2.21648e-10
ENSG00000171951	SCG2	secretogranin II	15.1284	1.86544	12.666	149.57	179.685	169.183	88.0163	-4.07763	0.590201	-6.90889	4.88473e-12	2.25449e-10
ENSG00000145861	C1QTNF2	C1q and TNF related 2	47.2762	47.5688	68.6073	307.013	307.768	447.77	204.334	-2.70223	0.391177	-6.90795	4.91719e-12	2.26542e-10
ENSG00000100003	SEC14L2	SEC14 like lipid binding 2	1721.8	1748.85	2110.99	465.439	337.255	477.095	1143.57	2.12522	0.308036	6.89924	5.22798e-12	2.40431e-10
ENSG00000005102	MEOX1	mesenchyme homeobox 1	22.6926	207.997	191.045	0	0	0	70.2891	9.56682	1.38694	6.89781	5.28115e-12	2.42444e-10
ENSG00000166016	ABTB2	ankyrin repeat and BTB domain containing 2	480.326	302.202	445.419	65.929	51.6019	20.3019	227.63	3.14949	0.456767	6.89517	5.38014e-12	2.4655e-10
ENSG00000168621	GDNF	glial cell derived neurotrophic factor	708.198	2758.06	3349.09	255.844	179.685	58.65	1218.25	3.78433	0.549235	6.89019	5.57188e-12	2.54884e-10
ENSG00000271725	AC103858.1	novel transcript	261.91	126.85	212.155	22.6323	12.9005	4.51154	106.827	3.89526	0.56687	6.87152	6.35217e-12	2.90064e-10
ENSG00000266728	AC015688.4	novel protein	559.75	734.985	1190.6	166.299	114.261	101.51	477.901	2.70053	0.393134	6.86922	6.45542e-12	2.94258e-10
ENSG00000170571	EMB	embigin	221.253	383.349	143.548	25.5844	21.1936	27.0692	136.999	3.34376	0.487166	6.86369	6.71042e-12	3.05342e-10
ENSG00000159403	C1R	complement C1r	51.0583	35.4434	42.2199	247.972	293.025	281.971	158.615	-2.67663	0.390458	-6.85511	7.12558e-12	3.23662e-10
ENSG00000255142	AP006621.2	novel transcript	98.3345	102.599	119.271	3.93606	0	0	54.0235	6.32194	0.922306	6.85449	7.15657e-12	3.24498e-10
ENSG00000173588	CEP83	centrosomal protein 83	339.443	244.373	145.658	1291.03	1806.07	1264.36	848.488	-2.57915	0.376369	-6.85271	7.24642e-12	3.27996e-10
ENSG00000116183	PAPPA2	pappalysin 2	325.26	214.526	56.9968	0	0	1.12789	99.6518	9.10689	1.32952	6.84973	7.39876e-12	3.34305e-10
ENSG00000118523	CCN2	cellular communication network factor 2	76708.5	176309	151493	22657.9	23652.1	28602	79903.8	2.43291	0.355294	6.8476	7.50996e-12	3.38736e-10
ENSG00000156127	BATF	basic leucine zipper ATF-like transcription factor	1.89105	1.86544	0	60.0249	89.3818	205.275	59.7397	-6.51886	0.952791	-6.84186	7.81729e-12	3.51983e-10
ENSG00000103260	METRN	meteorin, glial cell differentiation regulator	1237.69	1552.05	2013.89	6437.43	7607.59	14380.5	5538.2	-2.56503	0.374922	-6.8415	7.83673e-12	3.52243e-10
ENSG00000166106	ADAMTS15	ADAM metallopeptidase with thrombospondin type 1 motif 15	60.5136	11.1927	21.1099	565.809	285.653	371.074	219.225	-3.71752	0.543549	-6.83934	7.95614e-12	3.56989e-10
ENSG00000070371	CLTCL1	clathrin heavy chain like 1	5590.88	3095.7	3188.65	949.574	515.097	568.454	2318.06	2.54615	0.372494	6.83542	8.17647e-12	3.66238e-10
ENSG00000095397	WHRN	whirlin	497.346	403.869	581.578	106.274	43.3087	56.3943	281.462	2.84748	0.417607	6.81856	9.19567e-12	4.11176e-10
ENSG00000145431	PDGFC	platelet derived growth factor C	4392.91	3756.07	2463.53	233.212	585.128	681.243	2018.68	2.82349	0.414177	6.81711	9.2889e-12	4.14626e-10
ENSG00000238117	AP000844.2	novel transcript	117.245	97.9358	66.4963	0	0	0	46.9462	8.98547	1.31814	6.81676	9.31183e-12	4.14932e-10
ENSG00000244040	IL12A-AS1	IL12A antisense RNA 1	103.062	97.0031	100.272	434.935	474.553	703.8	318.938	-2.42485	0.355867	-6.81391	9.49785e-12	4.22491e-10
ENSG00000266964	FXYD1	FXYD domain containing ion transport regulator 1	34.0389	48.5015	40.1089	189.915	351.998	704.928	228.248	-3.3446	0.491431	-6.80585	1.00456e-11	4.46087e-10
ENSG00000204103	MAFB	MAF bZIP transcription factor B	7.56419	13.0581	12.666	125.954	123.476	145.497	71.3692	-3.57042	0.524861	-6.8026	1.02748e-11	4.55479e-10
ENSG00000224919	AL591684.1	novel transcript	483.163	300.336	504.527	54.1208	40.5443	85.7193	244.735	2.8407	0.41813	6.79381	1.0921e-11	4.83295e-10
ENSG00000242220	TCP10L	t-complex 10 like	24.5836	55.9633	9.49947	284.38	338.176	496.269	201.479	-3.62861	0.534178	-6.79289	1.09908e-11	4.85551e-10
ENSG00000147872	PLIN2	perilipin 2	632.556	620.26	373.646	2617.48	2744.11	2195.99	1530.67	-2.21584	0.326377	-6.78918	1.12771e-11	4.97348e-10
ENSG00000228495	LINC01013	long intergenic non-protein coding RNA 1013	197.615	230.382	426.421	13.7762	36.8585	31.5808	156.105	3.37682	0.497484	6.78779	1.13864e-11	5.01314e-10
ENSG00000075826	SEC31B	SEC31 homolog B, COPII coat complex component	347.007	718.196	845.453	102.338	74.6384	33.8366	353.578	3.17663	0.468383	6.78213	1.18418e-11	5.20473e-10
ENSG00000049130	KITLG	KIT ligand	117.245	80.2141	13.7215	629.77	1343.49	874.111	509.759	-3.75046	0.553135	-6.78037	1.19868e-11	5.25952e-10
ENSG00000101938	CHRDL1	chordin like 1	1.89105	1.86544	0	131.858	91.2247	72.1847	49.8373	-6.25521	0.92277	-6.77873	1.21234e-11	5.31041e-10
ENSG00000264301	LINC01444	long intergenic non-protein coding RNA 1444	180.595	74.6178	64.3853	647.482	747.305	1283.53	499.653	-3.06555	0.45292	-6.76841	1.3021e-11	5.69391e-10
ENSG00000288520	AL357075.4	CNK3/IPCEF1 fusion protein	142.774	123.119	83.3842	684.874	627.515	528.978	365.108	-2.39712	0.354209	-6.76754	1.30988e-11	5.71827e-10
ENSG00000179630	LACC1	laccase domain containing 1	84.1517	74.6178	64.3853	472.327	481.924	313.552	248.493	-2.50586	0.370413	-6.76504	1.33269e-11	5.80801e-10
ENSG00000229956	ZRANB2-AS2	ZRANB2 antisense RNA 2 (head to head)	500.182	706.071	262.819	56.0888	81.0886	47.3712	275.603	2.99047	0.442745	6.75438	1.43445e-11	6.24095e-10
ENSG00000115902	SLC1A4	solute carrier family 1 member 4	3222.35	1288.09	2978.61	487.087	388.857	364.307	1454.88	2.59396	0.384296	6.74988	1.47963e-11	6.42668e-10
ENSG00000259618	RP11-562A8.5	#N/A	106.844	130.581	48.5528	0	0	0	47.663	9.00769	1.33648	6.73988	1.58514e-11	6.8734e-10
ENSG00000255874	LINC00346	long intergenic non-protein coding RNA 346	1.89105	3.73089	2.11099	95.4494	71.874	94.7424	44.9665	-5.07428	0.753156	-6.73735	1.613e-11	6.98243e-10
ENSG00000139998	RAB15	RAB15, member RAS oncogene family	884.065	1417.74	1399.59	303.077	199.036	239.112	740.436	2.3202	0.344785	6.72941	1.70356e-11	7.3621e-10
ENSG00000171793	CTPS1	CTP synthase 1	7541.5	4072.26	7112.99	1345.15	1355.47	1401.96	3804.89	2.1905	0.326219	6.7148	1.88321e-11	8.09912e-10
ENSG00000110619	CARS1	cysteinyl-tRNA synthetase 1	88.8793	282.615	578.412	26.5684	17.5078	10.151	167.356	4.1248	0.614287	6.71478	1.88352e-11	8.09912e-10
ENSG00000236871	LINC00106	long intergenic non-protein coding RNA 106	617.427	543.777	733.57	92.4974	23.0365	9.02308	336.555	3.92334	0.584311	6.71447	1.88748e-11	8.10266e-10
ENSG00000188624	IGFL3	IGF like family member 3	26.4747	134.312	177.323	0	0	0	56.3517	9.24758	1.37836	6.7091	1.95823e-11	8.39241e-10
ENSG00000100558	PLEK2	pleckstrin 2	202.342	303.135	430.643	45.2647	23.0365	9.02308	168.907	3.59032	0.535524	6.70432	2.02345e-11	8.64439e-10
ENSG00000137501	SYTL2	synaptotagmin like 2	292.167	562.431	139.326	2346.88	2621.56	2555.79	1419.69	-2.91957	0.435569	-6.70288	2.04348e-11	8.71436e-10
ENSG00000150687	PRSS23	serine protease 23	36122.8	55760	49245.2	10695.3	13149.3	11180.7	29358.9	2.01053	0.300156	6.69827	2.10902e-11	8.97899e-10
ENSG00000163251	FZD5	frizzled class receptor 5	3.7821	5.59633	10.555	134.81	108.732	92.4866	59.3271	-4.09003	0.610713	-6.69714	2.12533e-11	9.03354e-10
ENSG00000223855	AC147651.1	novel transcript	78.4785	176.284	180.49	7.87212	9.21462	0	75.3899	4.63658	0.692832	6.69222	2.19817e-11	9.32776e-10
ENSG00000175264	CHST1	carbohydrate sulfotransferase 1	286.494	182.814	116.105	14.7602	23.958	11.2789	105.902	3.541	0.529702	6.68488	2.31111e-11	9.7909e-10
ENSG00000129988	LBP	lipopolysaccharide binding protein	0	0	0	99.3855	94.9106	58.65	42.1577	-8.87592	1.32806	-6.68336	2.33528e-11	9.87708e-10
ENSG00000186301	MST1P2	macrophage stimulating 1 pseudogene 2	124.809	124.985	168.879	15.7442	9.21462	13.5346	76.1945	3.44689	0.516257	6.67669	2.44405e-11	1.03202e-09
ENSG00000138834	MAPK8IP3	mitogen-activated protein kinase 8 interacting protein 3	5569.14	5014.31	7422.25	1655.11	978.592	774.857	3569.04	2.40103	0.359685	6.67536	2.46624e-11	1.03969e-09
ENSG00000284231	MIR424	microRNA 424	162.63	53.1652	68.6073	0	0	0	47.4004	8.99911	1.35022	6.66493	2.64801e-11	1.11449e-09
ENSG00000250067	YJEFN3	YjeF N-terminal domain containing 3	675.104	630.52	764.179	111.194	131.769	182.717	415.914	2.28331	0.342775	6.66126	2.71495e-11	1.14081e-09
ENSG00000178776	C5orf46	chromosome 5 open reading frame 46	92.6614	624.924	565.746	0	0	0	213.889	11.1726	1.67746	6.66041	2.73056e-11	1.14551e-09
ENSG00000226321	CROCC2	ciliary rootlet coiled-coil, rootletin family member 2	7.56419	3.73089	0	120.05	96.7535	101.51	54.9347	-4.78981	0.719195	-6.65995	2.73916e-11	1.14725e-09
ENSG00000106537	TSPAN13	tetraspanin 13	174.922	1439.19	479.195	23.6164	68.1882	20.3019	367.569	4.218	0.634074	6.65222	2.88704e-11	1.20527e-09
ENSG00000184985	SORCS2	sortilin related VPS10 domain containing receptor 2	341.334	108.196	104.494	11.8082	12.9005	3.38366	97.0194	4.28573	0.644643	6.64822	2.96657e-11	1.23647e-09
ENSG00000269420	PLA2G4C-AS1	PLA2G4C antisense RNA 1	14.1829	13.9908	11.6105	155.474	134.533	115.044	74.1394	-3.34596	0.503388	-6.64688	2.99373e-11	1.24578e-09
ENSG00000153721	CNKSR3	CNKSR family member 3	149.393	127.783	88.6617	714.395	634.887	523.339	373.076	-2.35472	0.354594	-6.6406	3.12413e-11	1.29795e-09
ENSG00000166949	SMAD3	SMAD family member 3	808.423	1469.04	1313.04	6904.83	5269.84	4715.69	3413.48	-2.234	0.336777	-6.63348	3.2786e-11	1.35993e-09
ENSG00000213199	ASIC3	acid sensing ion channel subunit 3	151.284	148.303	243.82	23.6164	9.21462	4.51154	96.7915	3.85273	0.580832	6.63312	3.28661e-11	1.36107e-09
ENSG00000276710	CSPG4P10	chondroitin sulfate proteoglycan 4 pseudogene 10	124.809	132.447	131.937	12.7922	9.21462	14.6625	70.977	3.41539	0.515009	6.63171	3.31823e-11	1.37196e-09
ENSG00000237638	LINC02245	long intergenic non-protein coding RNA 2245	3248.82	1326.33	3024	514.64	420.187	389.12	1487.18	2.5208	0.380577	6.62361	3.5052e-11	1.44695e-09
ENSG00000159423	ALDH4A1	aldehyde dehydrogenase 4 family member A1	946.47	640.78	655.463	3593.62	2625.24	3300.19	1960.3	-2.08543	0.31507	-6.61896	3.61737e-11	1.49086e-09
ENSG00000181019	NQO1	NAD(P)H quinone dehydrogenase 1	8626.96	3251.47	3378.64	28162.5	30822	37044.3	18547.6	-2.65396	0.401009	-6.6182	3.6361e-11	1.49619e-09
ENSG00000184949	FAM227A	family with sequence similarity 227 member A	173.031	175.352	155.158	17.7123	18.4292	25.9414	94.2706	3.02581	0.457796	6.60952	3.85577e-11	1.58406e-09
ENSG00000222032	AC112721.2	novel protein (LOC728009)	181.541	58.7615	49.6083	0	0	0	48.3184	9.02707	1.36604	6.60819	3.89044e-11	1.59576e-09
ENSG00000151150	ANK3	ankyrin 3	22.6926	13.0581	5.27748	262.732	232.208	100.382	106.058	-3.85162	0.582907	-6.60759	3.90618e-11	1.59967e-09
ENSG00000198121	LPAR1	lysophosphatidic acid receptor 1	1354.94	1108.07	803.233	4369.03	5052.37	4264.53	2825.36	-2.06683	0.312816	-6.60718	3.91712e-11	1.60161e-09
ENSG00000120278	PLEKHG1	pleckstrin homology and RhoGEF domain containing G1	122.918	114.725	160.435	9.84015	13.8219	13.5346	72.5458	3.42012	0.517996	6.6026	4.04002e-11	1.64925e-09
ENSG00000196517	SLC6A9	solute carrier family 6 member 9	3302.72	867.431	1408.03	276.508	210.093	232.344	1049.52	2.95592	0.448142	6.59595	4.22541e-11	1.7222e-09
ENSG00000153902	LGI4	leucine rich repeat LGI family member 4	58.6225	111.927	109.772	473.311	482.846	822.228	343.118	-2.66563	0.404418	-6.59129	4.36015e-11	1.77432e-09
ENSG00000197077	KIAA1671	KIAA1671	121.973	70.8869	46.4418	604.185	473.631	492.886	301.667	-2.71244	0.411847	-6.58603	4.51757e-11	1.83548e-09
ENSG00000136531	SCN2A	sodium voltage-gated channel alpha subunit 2	0	0	0	93.4814	99.5179	49.6269	40.4377	-8.81615	1.33911	-6.58361	4.59162e-11	1.86264e-09
ENSG00000170458	CD14	CD14 molecule	17.0194	35.4434	96.0502	456.583	474.553	639.511	286.527	-3.40765	0.518163	-6.5764	4.81972e-11	1.9521e-09
ENSG00000276550	HERC2P2	hect domain and RLD 2 pseudogene 2	1116.66	1282.49	1058.66	220.419	224.837	74.4404	662.919	2.73196	0.415443	6.57603	4.8318e-11	1.95393e-09
ENSG00000111799	COL12A1	collagen type XII alpha 1 chain	60030.4	158125	63148.2	17824.4	14765.5	9764.1	53943	2.73155	0.416306	6.56139	5.33071e-11	2.1523e-09
ENSG00000243449	C4orf48	chromosome 4 open reading frame 48	454.797	330.184	421.143	1473.07	2444.64	8420.79	2257.44	-3.35465	0.511393	-6.55983	5.38686e-11	2.17158e-09
ENSG00000106484	MEST	mesoderm specific transcript	58.6225	36.3762	46.4418	305.045	294.868	249.263	165.103	-2.5863	0.39445	-6.55673	5.50007e-11	2.21376e-09
ENSG00000235831	BHLHE40-AS1	BHLHE40 antisense RNA 1	784.785	973.762	959.446	122.018	41.4658	6.76731	481.374	3.99346	0.609266	6.55454	5.58133e-11	2.24297e-09
ENSG00000229989	MIR181A1HG	MIR181A1 host gene	122.918	89.5413	99.2167	0	7.37169	2.25577	53.5506	4.98437	0.761284	6.54732	5.85785e-11	2.35043e-09
ENSG00000046653	GPM6B	glycoprotein M6B	36.8754	42.9052	37.9979	241.084	348.313	196.252	150.571	-2.73828	0.418375	-6.54504	5.9478e-11	2.38281e-09
ENSG00000149609	C20orf144	chromosome 20 open reading frame 144	115.354	101.667	158.324	12.7922	10.1361	4.51154	67.1308	3.75935	0.575335	6.53418	6.3958e-11	2.55832e-09
ENSG00000179299	NSUN7	NOP2/Sun RNA methyltransferase family member 7	134.264	224.786	293.428	25.5844	30.4082	18.0462	121.086	3.13345	0.479596	6.53351	6.42441e-11	2.56579e-09
ENSG00000271848	AC073389.2	novel transcript, antisense to SYNPO2L and AGAP5	365.918	457.966	459.141	76.7532	80.1672	30.4529	245.066	2.77041	0.424521	6.52596	6.75657e-11	2.69428e-09
ENSG00000163618	CADPS	calcium dependent secretion activator	117.245	280.749	137.215	1.96803	18.4292	4.51154	93.3529	4.40471	0.675337	6.52225	6.92616e-11	2.75764e-09
ENSG00000135074	ADAM19	ADAM metallopeptidase domain 19	11576.1	5446.16	11533.4	1987.71	975.828	491.758	5335.15	3.04669	0.467898	6.51145	7.4429e-11	2.95881e-09
ENSG00000117479	SLC19A2	solute carrier family 19 member 2	209.906	487.814	279.707	43.2967	34.0941	53.0106	184.638	2.90951	0.446874	6.51079	7.47554e-11	2.96721e-09
ENSG00000137877	SPTBN5	spectrin beta, non-erythrocytic 5	356.463	200.535	164.657	9.84015	23.958	33.8366	131.548	3.42234	0.526647	6.49836	8.12018e-11	3.21814e-09
ENSG00000166165	CKB	creatine kinase B	449.124	411.33	899.283	2685.38	2898	5246.92	2098.34	-2.62198	0.403515	-6.49786	8.14718e-11	3.22388e-09
ENSG00000166546	BEAN1	brain expressed associated with NEDD4 1	84.1517	98.8685	72.8292	1.96803	3.68585	0	43.5839	5.43718	0.836889	6.49689	8.19979e-11	3.23973e-09
ENSG00000261578	AP003119.3	novel transcript, overlapping to TSKU	115.354	87.6759	132.993	3.93606	11.0575	2.25577	58.8786	4.25348	0.654821	6.49564	8.26814e-11	3.26174e-09
ENSG00000259298	RP11-562A8.4	#N/A	88.8793	91.4068	50.6638	0	0	0	38.4916	8.69919	1.34008	6.49154	8.49657e-11	3.34674e-09
ENSG00000272752	STAG3L5P-PVRIG2P-PILRB	STAG3L5P-PVRIG2P-PILRB readthrough	1961.02	1723.67	2251.37	593.361	330.805	334.982	1199.2	2.2368	0.344599	6.49104	8.5246e-11	3.35266e-09
ENSG00000260454	AL355607.2	novel transcript	0	0	0	66.913	56.2092	102.638	37.6266	-8.70939	1.3422	-6.4889	8.64629e-11	3.39535e-09
ENSG00000266954	AP001010.1	novel transcript, antisense C18orf1	41.6031	123.119	81.2732	0	0	0	40.9993	8.78954	1.35464	6.48845	8.67249e-11	3.40046e-09
ENSG00000180638	SLC47A2	solute carrier family 47 member 2	11.3463	7.46178	4.22199	80.6892	103.204	196.252	67.1958	-4.03455	0.622471	-6.4815	9.0816e-11	3.55547e-09
ENSG00000106366	SERPINE1	serpin family E member 1	78320.6	265922	368078	38175.8	28226.2	22025.3	133458	3.00996	0.464542	6.47941	9.20814e-11	3.59955e-09
ENSG00000268941	LINC01711	long intergenic non-protein coding RNA 1711	205.179	88.6086	291.317	0	11.0575	13.5346	101.616	4.5816	0.707348	6.47715	9.34692e-11	3.64827e-09
ENSG00000109472	CPE	carboxypeptidase E	342.28	1323.53	464.418	34.4405	86.6174	82.3356	388.937	3.38929	0.523364	6.47598	9.41996e-11	3.67122e-09
ENSG00000174343	CHRNA9	cholinergic receptor nicotinic alpha 9 subunit	216.525	138.976	31.6649	0	3.68585	0	65.1419	6.63082	1.02495	6.46943	9.8372e-11	3.82805e-09
ENSG00000161544	CYGB	cytoglobin	215.58	109.128	191.045	1313.66	868.938	725.23	570.597	-2.49576	0.386026	-6.46527	1.01119e-10	3.92902e-09
ENSG00000216490	IFI30	IFI30 lysosomal thiol reductase	69.9688	11.1927	42.2199	411.318	387.014	443.259	227.495	-3.33161	0.515866	-6.45829	1.05894e-10	4.10838e-09
ENSG00000239969	AC091390.5	uncharacterized LOC100289561	402.793	462.63	615.354	121.034	76.4813	72.1847	291.746	2.45574	0.380322	6.457	1.06798e-10	4.13454e-09
ENSG00000279759	AC118344.4	TEC	137.101	132.447	107.661	15.7442	7.37169	4.51154	67.4726	3.76136	0.582536	6.45687	1.06889e-10	4.13454e-09
ENSG00000224963	U82695.1	novel pseudogene	139.938	29.8471	91.8282	0	0	0	43.6021	8.878	1.37609	6.4516	1.10675e-10	4.26181e-09
ENSG00000006459	KDM7A	lysine demethylase 7A	309.186	363.762	187.878	54.1208	33.1726	31.5808	163.283	2.85536	0.442736	6.44934	1.12338e-10	4.3194e-09
ENSG00000239713	APOBEC3G	apolipoprotein B mRNA editing enzyme catalytic subunit 3G	52.0038	80.2141	92.8837	438.871	371.349	391.376	237.783	-2.4178	0.375083	-6.44604	1.14814e-10	4.40802e-09
ENSG00000243970	PPIEL	peptidylprolyl isomerase E like pseudogene	905.812	938.318	655.463	217.467	190.743	166.927	512.455	2.11934	0.328819	6.44529	1.15376e-10	4.42304e-09
ENSG00000134259	NGF	nerve growth factor	1037.24	3086.38	3759.68	342.437	384.25	431.98	1506.99	2.76643	0.429368	6.44303	1.1711e-10	4.48285e-09
ENSG00000237773	AC073332.1	novel transcript	17.0194	16.789	2.11099	155.474	138.219	225.577	92.5317	-3.84015	0.596125	-6.44186	1.18015e-10	4.51078e-09
ENSG00000131018	SYNE1	spectrin repeat containing nuclear envelope protein 1	4072.37	7678.17	10667.9	1706.28	1208.04	954.191	4381.16	2.5347	0.393555	6.44053	1.19059e-10	4.54398e-09
ENSG00000163701	IL17RE	interleukin 17 receptor E	184.377	123.119	175.212	677.002	652.395	853.809	444.319	-2.17741	0.338162	-6.43897	1.20287e-10	4.58407e-09
ENSG00000106089	STX1A	syntaxin 1A	1017.38	831.055	728.292	225.339	117.026	89.1029	501.367	2.5771	0.400641	6.43244	1.25576e-10	4.7715e-09
ENSG00000284707	AC079781.5	novel transcript	11531.6	4010.7	5453.75	1215.26	1114.97	1289.17	4102.58	2.53636	0.394574	6.42809	1.29215e-10	4.90257e-09
ENSG00000243708	PLA2G4B	phospholipase A2 group IVB	526.657	521.392	566.802	146.618	78.3242	87.975	321.295	2.36719	0.369098	6.41345	1.42262e-10	5.38967e-09
ENSG00000060656	PTPRU	protein tyrosine phosphatase receptor type U	1267.95	1174.3	1828.12	380.814	250.638	174.822	846.106	2.40411	0.374971	6.41144	1.44149e-10	5.45316e-09
ENSG00000187244	BCAM	basal cell adhesion molecule (Lutheran blood group)	181.541	124.052	128.771	667.162	563.935	738.765	400.704	-2.18048	0.340182	-6.40975	1.45758e-10	5.49788e-09
ENSG00000262454	MIR193BHG	MIR193B host gene	1093.03	1535.26	1687.74	203.691	194.428	401.527	852.612	2.43374	0.379766	6.40854	1.46923e-10	5.53375e-09
ENSG00000197442	MAP3K5	mitogen-activated protein kinase kinase kinase 5	313.914	154.832	148.825	1174.91	1169.33	947.424	651.541	-2.41364	0.376711	-6.40713	1.48285e-10	5.57689e-09
ENSG00000178996	SNX18	sorting nexin 18	1158.27	1602.42	890.839	4885.63	6030.97	4611.92	3196.67	-2.08821	0.325992	-6.40571	1.49675e-10	5.62098e-09
ENSG00000265287	AC005726.4	novel transcript, antisense to novel protein	96.4435	120.321	75.9957	5.90409	0	0	49.7774	5.6118	0.876619	6.40165	1.53709e-10	5.7641e-09
ENSG00000230262	LINC02603	long intergenic non-protein coding RNA 2603	519.093	414.129	405.311	57.0729	49.7589	111.661	259.504	2.62011	0.409495	6.39839	1.57021e-10	5.87974e-09
ENSG00000198053	SIRPA	signal regulatory protein alpha	2265.48	3412.83	4041.5	913.166	561.17	556.047	1958.36	2.25901	0.353221	6.39546	1.60065e-10	5.98502e-09
ENSG00000107798	LIPA	lipase A, lysosomal acid type	1012.66	631.453	580.523	3642.82	3449.95	2677.6	1999.17	-2.13472	0.334115	-6.38919	1.66761e-10	6.2264e-09
ENSG00000246174	KCTD21-AS1	KCTD21 antisense RNA 1	2241.84	1786.16	1918.89	619.929	363.977	380.097	1218.48	2.12415	0.332521	6.38802	1.6805e-10	6.26546e-09
ENSG00000283822	MIR639	microRNA 639	104.008	108.196	105.55	7.87212	9.21462	10.151	57.4985	3.54723	0.55611	6.37865	1.78657e-10	6.62263e-09
ENSG00000254902	ANO1-AS1	ANO1 antisense RNA 1	64.2957	111.927	104.494	3.93606	5.52877	0	48.3635	4.84227	0.759605	6.37471	1.83307e-10	6.77552e-09
ENSG00000170214	ADRA1B	adrenoceptor alpha 1B	96.4435	56.896	87.6062	471.343	334.491	492.886	256.611	-2.43068	0.381495	-6.37145	1.87255e-10	6.91155e-09
ENSG00000135899	SP110	SP110 nuclear body protein	214.634	110.994	151.991	832.477	633.044	941.784	480.821	-2.33321	0.366827	-6.36053	2.01063e-10	7.41062e-09
ENSG00000120049	KCNIP2	potassium voltage-gated channel interacting protein 2	121.027	239.71	216.377	27.5524	7.37169	16.9183	104.826	3.48041	0.547439	6.35763	2.04892e-10	7.54098e-09
ENSG00000228035	NGF-AS1	NGF antisense RNA 1	1084.52	3185.25	3930.67	370.974	407.286	464.689	1573.9	2.72203	0.428217	6.35667	2.06178e-10	7.57649e-09
ENSG00000250410	AC112722.1	novel transcript	138.047	174.419	200.544	21.6483	13.8219	27.0692	95.9249	3.04371	0.478837	6.35647	2.06445e-10	7.57649e-09
ENSG00000166347	CYB5A	cytochrome b5 type A	296.895	278.884	113.994	969.255	1453.15	2105.76	869.656	-2.71368	0.426971	-6.35564	2.07555e-10	7.60642e-09
ENSG00000250748	AC025419.1	novel transcript	295.949	291.942	312.427	912.182	1368.37	1388.43	761.55	-2.02691	0.318979	-6.35437	2.09289e-10	7.65908e-09
ENSG00000102554	KLF5	Kruppel like factor 5	159.794	132.447	154.102	9.84015	19.3507	20.3019	82.6392	3.17572	0.499851	6.35334	2.10694e-10	7.6996e-09
ENSG00000223930	AC117453.1	novel transcript, antisense to KCNMB2	5.67315	0	2.11099	82.6573	65.4238	130.835	47.7833	-5.15994	0.812685	-6.34925	2.16369e-10	7.89578e-09
ENSG00000144802	NFKBIZ	NFKB inhibitor zeta	409.412	862.768	669.185	76.7532	150.198	82.3356	375.109	2.64799	0.4172	6.34704	2.19501e-10	7.99878e-09
ENSG00000257808	AC073573.1	novel transcript	305.404	247.171	183.656	44.2807	35.0155	38.3481	142.313	2.64654	0.417007	6.34651	2.20248e-10	8.00336e-09
ENSG00000167941	SOST	sclerostin	34.0389	13533.8	5202.54	1.96803	3.68585	6.76731	3130.47	10.5668	1.66495	6.34662	2.20102e-10	8.00336e-09
ENSG00000205085	FAM71F2	family with sequence similarity 71 member F2	316.751	188.41	200.544	38.3766	37.7799	24.8135	134.446	2.80119	0.441723	6.3415	2.27535e-10	8.25656e-09
ENSG00000223947	AC016738.1	novel transcript	329.988	323.655	315.593	57.0729	50.6804	78.952	192.657	2.37971	0.375327	6.34036	2.29223e-10	8.30611e-09
ENSG00000138735	PDE5A	phosphodiesterase 5A	733.727	1247.98	1047.05	3923.27	6661.25	3756.99	2895.04	-2.24346	0.35405	-6.33656	2.34946e-10	8.50154e-09
ENSG00000001617	SEMA3F	semaphorin 3F	531.385	335.78	143.548	3596.57	1879.78	1928.68	1402.63	-2.87255	0.45349	-6.33433	2.38381e-10	8.61377e-09
ENSG00000244564	PRICKLE2-DT	PRICKLE2 divergent transcript	545.568	390.811	615.354	101.354	84.7745	127.451	310.885	2.30873	0.364833	6.32819	2.48059e-10	8.95096e-09
ENSG00000223705	NSUN5P1	NSUN5 pseudogene 1	1166.78	1605.21	1841.84	406.398	320.669	400.399	956.883	2.03311	0.321523	6.32336	2.55939e-10	9.22238e-09
ENSG00000101333	PLCB4	phospholipase C beta 4	3542.88	7452.45	5253.21	1334.32	1220.02	1059.08	3310.33	2.1688	0.343276	6.31794	2.65078e-10	9.53836e-09
ENSG00000115738	ID2	inhibitor of DNA binding 2	920.941	1687.29	892.95	4495.96	6211.57	5302.19	3251.82	-2.1929	0.34741	-6.31212	2.75236e-10	9.8901e-09
ENSG00000218336	TENM3	teneurin transmembrane protein 3	3085.25	2638.67	1866.12	616.977	597.107	305.657	1518.3	2.31968	0.367558	6.31105	2.77146e-10	9.94489e-09
ENSG00000215908	CROCCP2	CROCC pseudogene 2	1197.03	1357.11	1399.59	364.086	330.805	193.996	807.103	2.15203	0.341105	6.309	2.80836e-10	1.00493e-08
ENSG00000091490	SEL1L3	SEL1L family member 3	3782.1	4855.75	5795.73	1250.68	669.903	362.051	2786.04	2.66031	0.421786	6.30724	2.84053e-10	1.01363e-08
ENSG00000196136	SERPINA3	serpin family A member 3	173.976	48.5015	86.5507	3.93606	0	0	52.1608	6.27279	0.994514	6.30739	2.83783e-10	1.01363e-08
ENSG00000173077	DELEC1	deleted in esophageal cancer 1	21995.7	20738.1	15822.9	4776.41	2299.05	1064.72	11116.2	2.84662	0.451592	6.30351	2.90976e-10	1.0369e-08
ENSG00000011347	SYT7	synaptotagmin 7	2123.65	615.597	436.975	9.84015	3.68585	0	531.624	7.86435	1.24846	6.29922	2.99149e-10	1.06456e-08
ENSG00000143195	ILDR2	immunoglobulin like domain containing receptor 2	80.3696	104.465	79.1622	3.93606	5.52877	0	45.5769	4.75375	0.755374	6.29324	3.10903e-10	1.10486e-08
ENSG00000206028	Z99774.1	novel transcript	138.047	45.7034	44.3308	0	0	0	38.0135	8.681	1.38106	6.28574	3.26298e-10	1.15798e-08
ENSG00000163393	SLC22A15	solute carrier family 22 member 15	644.848	221.988	256.486	43.2967	35.0155	57.5221	209.859	3.05122	0.48544	6.28548	3.26845e-10	1.15832e-08
ENSG00000133107	TRPC4	transient receptor potential cation channel subfamily C member 4	91.7159	69.0214	111.883	558.92	492.061	349.644	278.874	-2.36294	0.376529	-6.27558	3.48333e-10	1.2317e-08
ENSG00000174353	STAG3L3	stromal antigen 3-like 3 (pseudogene)	567.315	652.905	799.011	181.059	145.591	153.392	416.545	2.07237	0.330231	6.2755	3.48503e-10	1.2317e-08
ENSG00000179859	RNF227	ring finger protein 227	440.614	323.655	578.412	80.6892	99.5179	53.0106	262.65	2.52183	0.401979	6.27354	3.52935e-10	1.24565e-08
ENSG00000261327	AC134312.5	novel transcript	143.72	13.0581	43.2753	918.086	788.771	790.647	449.593	-3.64123	0.580453	-6.27307	3.53993e-10	1.24768e-08
ENSG00000210151	MT-TS1	mitochondrially encoded tRNA-Ser (UCN) 1	8804.72	7953.32	12930.9	31305.4	44057.9	64791.4	28307.3	-2.23903	0.357205	-6.26821	3.6522e-10	1.28374e-08
ENSG00000106538	RARRES2	retinoic acid receptor responder 2	342.28	65.2905	1073.44	9.84015	22.1151	36.0923	258.176	4.44825	0.709636	6.26835	3.64882e-10	1.28374e-08
ENSG00000227671	AL390728.4	zinc finger protein pseudogene	265.692	462.63	286.04	66.913	60.8165	43.9875	197.68	2.56032	0.408701	6.26454	3.73924e-10	1.31255e-08
ENSG00000237232	ZNF295-AS1	ZNF295 antisense RNA 1	58.6225	177.217	374.701	11.8082	11.979	15.7904	108.353	3.95025	0.631797	6.25241	4.04178e-10	1.41682e-08
ENSG00000041982	TNC	tenascin C	21994.8	20731.6	15811.3	4770.5	2294.44	1015.1	11103	2.85684	0.457459	6.24502	4.23735e-10	1.48336e-08
ENSG00000261602	AC092115.3	novel transcript	863.264	362.829	276.54	3913.43	3924.51	2172.31	1918.81	-2.73566	0.438207	-6.24285	4.29664e-10	1.50208e-08
ENSG00000269388	AC018755.3	putative ATP-binding domain-containing protein 3-like protein (ABP3L) pseudogene	22.6926	16.789	31.6649	102.338	222.072	558.303	158.977	-3.63515	0.582325	-6.24248	4.30697e-10	1.50365e-08
ENSG00000224821	COL4A2-AS2	COL4A2 antisense 2	13358.4	7316.27	16250.4	2232.73	641.337	250.391	6674.92	3.56275	0.571677	6.23211	4.60208e-10	1.60451e-08
ENSG00000221857	AC020907.2	novel transcript	43.4941	60.6269	48.5528	189.915	351.998	704.928	233.253	-3.02857	0.486221	-6.2288	4.70016e-10	1.63649e-08
ENSG00000233009	NALCN-AS1	NALCN antisense RNA 1	191.941	408.532	347.258	3.93606	11.0575	46.2433	168.161	3.96777	0.637225	6.22664	4.76538e-10	1.65697e-08
ENSG00000202198	AL162581.1	NA	17.0194	9.32722	8.44397	82.6573	182.449	138.73	73.1045	-3.53323	0.567863	-6.22197	4.90949e-10	1.70248e-08
ENSG00000283293	RN7SK	RNA component of 7SK nuclear ribonucleoprotein	17.0194	9.32722	8.44397	82.6573	182.449	138.73	73.1045	-3.53323	0.567863	-6.22197	4.90949e-10	1.70248e-08
ENSG00000170390	DCLK2	doublecortin like kinase 2	2117.03	2297.29	5920.28	724.235	487.453	413.934	1993.37	2.66815	0.429367	6.21414	5.1605e-10	1.78713e-08
ENSG00000266877	AC007923.3	novel transcript	313.914	296.606	88.6617	20.6643	24.8795	24.8135	128.256	3.31408	0.533471	6.2123	5.22142e-10	1.8058e-08
ENSG00000134013	LOXL2	lysyl oxidase like 2	72120.8	179847	279392	30161	11432.6	4404.39	96226.4	3.53004	0.568737	6.2068	5.40744e-10	1.86763e-08
ENSG00000153815	CMIP	c-Maf inducing protein	880.283	1594.95	1893.56	348.341	278.281	172.566	861.331	2.44969	0.39471	6.2063	5.42472e-10	1.87109e-08
ENSG00000170909	OSCAR	osteoclast associated Ig-like receptor	170.194	15.8563	180.49	2.95204	1.84292	0	61.8892	6.21461	1.0023	6.20035	5.63363e-10	1.94055e-08
ENSG00000122884	P4HA1	prolyl 4-hydroxylase subunit alpha 1	5204.17	16902.8	12192	1952.29	2149.77	2076.44	6746.25	2.47284	0.399065	6.19657	5.77076e-10	1.98514e-08
ENSG00000134775	FHOD3	formin homology 2 domain containing 3	1002.26	2066.91	1816.51	419.19	316.061	251.518	978.741	2.30729	0.372401	6.19572	5.80176e-10	1.99315e-08
ENSG00000250320	EDIL3-DT	EDIL3 divergent transcript	919.05	1080.09	598.466	169.251	201.8	210.915	529.929	2.1587	0.34873	6.19015	6.01057e-10	2.06214e-08
ENSG00000037757	MRI1	methylthioribose-1-phosphate isomerase 1	1386.14	2327.14	2190.15	538.256	431.244	489.502	1227.07	2.01664	0.326049	6.18509	6.20654e-10	2.12654e-08
ENSG00000248698	LINC01085	long intergenic non-protein coding RNA 1085	0	5.59633	0	525.464	561.17	327.087	236.553	-7.95752	1.28702	-6.18291	6.29292e-10	2.15328e-08
ENSG00000130881	LRP3	LDL receptor related protein 3	2293.84	1301.15	1628.63	8291.31	6444.7	6269.91	4371.59	-2.00767	0.324733	-6.18253	6.30835e-10	2.15458e-08
ENSG00000277072	STAG3L2	stromal antigen 3-like 2 (pseudogene)	1043.86	769.496	1206.43	236.164	200.879	283.099	623.321	2.06882	0.334631	6.1824	6.31343e-10	2.15458e-08
ENSG00000245105	A2M-AS1	A2M antisense RNA 1	0	0	0	15.7442	75.5599	154.52	40.9707	-8.83204	1.42995	-6.17645	6.55592e-10	2.23144e-08
ENSG00000272593	URM1	#N/A	56.7315	69.0214	58.0523	0	0	0	30.6342	8.36913	1.3553	6.17513	6.61072e-10	2.24416e-08
ENSG00000210135	MT-TN	mitochondrially encoded tRNA-Asn (AAU/C)	8626.96	6000.2	9239.81	24572.8	34844.2	61474.3	24126.4	-2.34062	0.379137	-6.17355	6.67732e-10	2.2638e-08
ENSG00000270580	AC139256.3	novel transcript	209.906	168.823	214.266	31.4885	17.5078	4.51154	107.75	3.45908	0.561519	6.16022	7.26423e-10	2.4499e-08
ENSG00000038382	TRIO	trio Rho guanine nucleotide exchange factor	6612.05	8219.15	7024.33	2131.38	1342.57	734.253	4343.95	2.37652	0.385839	6.15935	7.30437e-10	2.46022e-08
ENSG00000221890	NPTXR	neuronal pentraxin receptor	208.015	134.312	87.6062	1389.43	803.515	566.198	531.513	-2.68121	0.435393	-6.15815	7.36003e-10	2.47573e-08
ENSG00000102878	HSF4	heat shock transcription factor 4	630.665	1194.82	1219.1	244.036	193.507	215.426	616.258	2.22118	0.360793	6.15639	7.44217e-10	2.5001e-08
ENSG00000236609	ZNF853	zinc finger protein 853	267.583	332.049	234.32	59.0409	52.5233	33.8366	163.226	2.51655	0.40883	6.1555	7.48417e-10	2.51094e-08
ENSG00000279296	PRAL	p53 regulation associated lncRNA	2020.59	873.961	1403.81	301.109	299.475	307.913	867.809	2.24227	0.36442	6.153	7.60317e-10	2.54756e-08
ENSG00000253978	AC026689.1	novel transcript	572.042	2374.71	1194.82	220.419	211.936	133.09	784.503	2.87197	0.467007	6.14975	7.76064e-10	2.59695e-08
ENSG00000111906	HDDC2	HD domain containing 2	1236.75	569.893	578.412	3249.22	3902.39	4661.55	2366.37	-2.30811	0.375433	-6.14787	7.85328e-10	2.62115e-08
ENSG00000145934	TENM2	teneurin transmembrane protein 2	758.31	2960.46	1534.69	331.613	226.68	156.776	994.755	2.87657	0.467951	6.14716	7.88819e-10	2.6294e-08
ENSG00000267193	AC091151.1	novel transcript, antisense to SLC14A1 and SLC14A2	116.299	60.6269	29.5539	0	0	0	34.4134	8.53784	1.39127	6.13672	8.42442e-10	2.8009e-08
ENSG00000188933	USP32P1	ubiquitin specific peptidase 32 pseudogene 1	104.008	119.388	79.1622	7.87212	9.21462	9.02308	54.778	3.53545	0.57631	6.13463	8.53554e-10	2.83419e-08
ENSG00000075651	PLD1	phospholipase D1	52.0038	82.0795	78.1067	378.846	324.355	333.854	208.207	-2.28968	0.373472	-6.13078	8.74473e-10	2.8962e-08
ENSG00000226029	LINC01772	long intergenic non-protein coding RNA 1772	216.525	244.373	267.041	42.3126	31.3297	54.1385	142.62	2.51471	0.411305	6.11398	9.71783e-10	3.20614e-08
ENSG00000104903	LYL1	LYL1 basic helix-loop-helix family member	22.6926	34.5107	41.1644	144.65	257.088	306.785	134.482	-2.85039	0.466366	-6.1119	9.84489e-10	3.24391e-08
ENSG00000231332	OOEP-AS1	OOEP antisense RNA 1	782.894	709.801	883.45	2337.04	3184.57	5196.17	2182.32	-2.17329	0.355626	-6.11118	9.88982e-10	3.25456e-08
ENSG00000288529	AL035699.1	novel protein	0	0	0	115.13	82.9316	18.0462	36.0179	-8.6495	1.41611	-6.10794	1.00926e-09	3.31706e-08
ENSG00000135477	KRT87P	keratin 87 pseudogene	74.6964	69.9541	85.4952	3.93606	3.68585	0	39.6279	4.86938	0.797403	6.10655	1.01807e-09	3.34177e-08
ENSG00000214140	PRCD	photoreceptor disc component	219.362	125.917	215.321	1285.12	825.63	690.266	560.27	-2.32156	0.380471	-6.10181	1.04872e-09	3.43798e-08
ENSG00000227398	KIF9-AS1	KIF9 antisense RNA 1	504.91	544.71	508.749	146.618	113.34	78.952	316.213	2.1992	0.360457	6.10115	1.05309e-09	3.44793e-08
ENSG00000244306	AL589743.1	double homeobox A pseudogene 10	322.424	231.315	621.687	47.2327	75.5599	38.3481	222.761	2.86267	0.469279	6.10013	1.0598e-09	3.46552e-08
ENSG00000197872	CYRIA	CYFIP related Rac1 interactor A	4.72762	42.9052	25.3319	299.141	279.203	233.472	147.463	-3.47564	0.56993	-6.09836	1.07161e-09	3.4997e-08
ENSG00000257221	AC007569.1	novel transcript, antisense to SELPLG	193.832	154.832	424.31	11.8082	10.1361	41.7318	139.442	3.61518	0.593074	6.09566	1.08988e-09	3.55487e-08
ENSG00000143801	PSEN2	presenilin 2	128.591	86.7431	132.993	501.848	476.396	523.339	308.318	-2.10874	0.346378	-6.08798	1.14344e-09	3.72484e-08
ENSG00000164707	SLC13A4	solute carrier family 13 member 4	669.431	692.08	694.517	213.531	134.533	119.556	420.608	2.13561	0.350961	6.08502	1.16478e-09	3.78958e-08
ENSG00000143507	DUSP10	dual specificity phosphatase 10	205.179	261.162	103.439	977.127	988.728	888.774	570.735	-2.32359	0.381885	-6.08454	1.16828e-09	3.79618e-08
ENSG00000133624	ZNF767P	zinc finger family member 767, pseudogene	713.871	625.856	868.673	219.435	112.418	126.323	444.43	2.26863	0.373001	6.08211	1.18615e-09	3.84938e-08
ENSG00000167972	ABCA3	ATP binding cassette subfamily A member 3	244.891	338.578	524.582	79.7052	54.3662	51.8827	215.667	2.57362	0.423291	6.08003	1.20159e-09	3.89461e-08
ENSG00000253374	AC023644.1	novel transcript	35.9299	16.789	17.9434	128.906	190.743	287.611	112.987	-3.1002	0.510402	-6.07404	1.24733e-09	4.03272e-08
ENSG00000237264	FTH1P11	ferritin heavy chain 1 pseudogene 11	35.9299	16.789	17.9434	128.906	190.743	287.611	112.987	-3.1002	0.510402	-6.07404	1.24733e-09	4.03272e-08
ENSG00000198838	RYR3	ryanodine receptor 3	220.307	98.8685	154.102	20.6643	5.52877	15.7904	85.8769	3.50199	0.577147	6.06775	1.29712e-09	4.1832e-08
ENSG00000103742	IGDCC4	immunoglobulin superfamily DCC subclass member 4	266.638	305.933	309.26	55.1048	59.895	71.0568	177.981	2.24636	0.370247	6.06718	1.30175e-09	4.19051e-08
ENSG00000099849	RASSF7	Ras association domain family member 7	30.2568	223.853	177.323	9.84015	0.921462	1.12789	73.8872	5.17209	0.852485	6.06707	1.30263e-09	4.19051e-08
ENSG00000099998	GGT5	gamma-glutamyltransferase 5	5.67315	0	0	666.178	466.26	1066.98	367.515	-8.58464	1.41645	-6.06067	1.35553e-09	4.35525e-08
ENSG00000119917	IFIT3	interferon induced protein with tetratricopeptide repeats 3	123.864	53.1652	21.1099	945.638	628.437	367.691	356.651	-3.29061	0.543044	-6.05957	1.36486e-09	4.37977e-08
ENSG00000235174	RPL39P3	ribosomal protein L39 pseudogene 3	762.093	697.676	853.897	2238.63	3069.39	5021.34	2107.17	-2.15848	0.356267	-6.05859	1.37324e-09	4.40118e-08
ENSG00000197405	C5AR1	complement C5a receptor 1	1108.15	405.734	497.139	113.162	123.476	62.0337	384.95	2.74925	0.454478	6.04923	1.45536e-09	4.6586e-08
ENSG00000185652	NTF3	neurotrophin 3	180.595	731.254	1173.71	78.7212	85.6959	56.3943	384.395	3.23795	0.53531	6.04873	1.4599e-09	4.66734e-08
ENSG00000203907	OOEP	oocyte expressed protein	795.186	715.398	904.56	2338.02	3199.32	5204.06	2192.76	-2.15299	0.356089	-6.04621	1.48291e-09	4.72918e-08
ENSG00000244627	TPTEP2	TPTE pseudogene 2	388.61	633.318	520.36	79.7052	80.1672	140.986	307.191	2.36091	0.390573	6.04474	1.49652e-09	4.76083e-08
ENSG00000204604	ZNF468	zinc finger protein 468	869.882	902.875	553.08	184.011	198.114	179.334	481.216	2.05046	0.339333	6.04263	1.51626e-09	4.81769e-08
ENSG00000253368	TRNP1	TMF1 regulated nuclear protein 1	316.751	64.3578	137.215	1425.84	1263.32	1110.97	719.742	-2.87392	0.47591	-6.03879	1.55278e-09	4.92763e-08
ENSG00000269929	MIRLET7A1HG	miRlet-7a-1/let-7f-1/let-7d cluster host gene	529.494	426.254	413.755	53.1368	51.6019	125.195	266.573	2.57954	0.427355	6.03607	1.57918e-09	5.00525e-08
ENSG00000279204	AC134043.3	TEC	30.2568	2.79817	10.555	293.236	176.921	150.009	110.629	-3.82821	0.635206	-6.02673	1.67314e-09	5.29656e-08
ENSG00000213626	LBH	LBH regulator of WNT signaling pathway	2792.13	6606.47	4295.87	1144.41	919.619	552.664	2718.53	2.38752	0.396299	6.02454	1.69596e-09	5.36224e-08
ENSG00000229373	LINC00452	long intergenic non-protein coding RNA 452	88.8793	254.633	141.437	4.92007	7.37169	22.5577	86.6331	3.81873	0.635071	6.01308	1.82034e-09	5.72044e-08
ENSG00000155792	DEPTOR	DEP domain containing MTOR interacting protein	86.0427	15.8563	42.2199	329.645	494.825	401.527	228.353	-3.08849	0.513958	-6.00924	1.864e-09	5.85051e-08
ENSG00000272815	AC098850.4	novel transcript	98.3345	116.59	77.0512	7.87212	9.21462	9.02308	53.0143	3.48408	0.580615	6.00067	1.96503e-09	6.16011e-08
ENSG00000061656	SPAG4	sperm associated antigen 4	146.556	1095.02	947.836	64.945	58.9736	89.1029	400.405	3.36276	0.560669	5.99777	2.00042e-09	6.26345e-08
ENSG00000223953	C1QTNF5	C1q and TNF related 5	1757.73	1055.84	1382.7	4518.6	5171.24	8292.21	3696.39	-2.09933	0.350062	-5.99702	2.00975e-09	6.28503e-08
ENSG00000142632	ARHGEF19	Rho guanine nucleotide exchange factor 19	482.217	1841.19	1421.75	142.682	116.104	256.03	709.997	2.8644	0.477858	5.99425	2.04425e-09	6.38518e-08
ENSG00000185485	SDHAP1	succinate dehydrogenase complex flavoprotein subunit A pseudogene 1	818.824	1441.99	1053.39	273.556	179.685	293.25	676.781	2.15139	0.358927	5.99394	2.04819e-09	6.38977e-08
ENSG00000258791	LINC00520	long intergenic non-protein coding RNA 520	1.89105	0	0	55.1048	85.6959	140.986	47.2796	-7.18007	1.19847	-5.99102	2.08523e-09	6.49744e-08
ENSG00000077264	PAK3	p21 (RAC1) activated kinase 3	52.9494	156.697	84.4397	1.96803	7.37169	0	50.571	4.92483	0.822268	5.98932	2.10719e-09	6.55797e-08
ENSG00000257702	LBX2-AS1	LBX2 antisense RNA 1	69.9688	68.0887	69.6628	428.046	248.795	338.366	203.821	-2.28888	0.382236	-5.98812	2.12276e-09	6.59845e-08
ENSG00000175602	CCDC85B	coiled-coil domain containing 85B	3367.01	3307.43	3928.56	9964.13	17307.8	56434.9	15718.3	-2.98086	0.497835	-5.98766	2.12884e-09	6.60144e-08
ENSG00000162148	PPP1R32	protein phosphatase 1 regulatory subunit 32	183.432	310.596	274.429	30.5045	46.9945	51.8827	149.64	2.57206	0.429549	5.98781	2.12687e-09	6.60144e-08
ENSG00000105339	DENND3	DENN domain containing 3	362.136	494.343	787.4	3003.21	2041.04	2364.05	1508.7	-2.17248	0.362889	-5.98663	2.14235e-09	6.62741e-08
ENSG00000235718	MFRP	membrane frizzled-related protein	1766.24	1056.77	1383.76	4522.53	5171.24	8292.21	3698.79	-2.09604	0.350375	-5.98226	2.20062e-09	6.7914e-08
ENSG00000223764	LINC02593	long intergenic non-protein coding RNA 2593	540.84	804.006	619.576	175.155	101.361	160.16	400.183	2.17068	0.363189	5.97672	2.27674e-09	7.00955e-08
ENSG00000261286	ATP2C2-AS1	ATP2C2 antisense RNA 1	113.463	223.853	223.765	33.4565	18.4292	13.5346	104.417	3.09564	0.518228	5.97352	2.32194e-09	7.14016e-08
ENSG00000198625	MDM4	MDM4 regulator of p53	1396.54	1273.17	788.456	300.125	300.397	226.705	714.231	2.06321	0.34566	5.9689	2.3886e-09	7.33641e-08
ENSG00000120217	CD274	CD274 molecule	298.786	403.869	466.529	83.6413	89.3818	87.975	238.364	2.16309	0.362458	5.96784	2.40417e-09	7.37545e-08
ENSG00000251364	AC107884.1	novel transcript, antisense to OLFML1	77.533	156.697	78.1067	729.155	509.568	446.643	332.95	-2.43079	0.407522	-5.96481	2.44917e-09	7.50458e-08
ENSG00000284368	MIR5047	microRNA 5047	609.863	911.269	776.845	117.098	147.434	25.9414	431.408	2.9802	0.499742	5.96348	2.46921e-09	7.55701e-08
ENSG00000266554	LINC01443	long intergenic non-protein coding RNA 1443	651.466	256.499	181.545	2219.94	1973.77	2459.92	1290.52	-2.60994	0.437853	-5.96077	2.5106e-09	7.67457e-08
ENSG00000181458	TMEM45A	transmembrane protein 45A	1618.74	3840.02	3946.5	582.537	659.767	733.125	1896.78	2.25138	0.377839	5.95856	2.54465e-09	7.76945e-08
ENSG00000126709	IFI6	interferon alpha inducible protein 6	592.844	415.061	426.421	1422.89	2081.58	3843.83	1463.77	-2.35679	0.396057	-5.95063	2.67111e-09	8.11714e-08
ENSG00000261971	MMP25-AS1	MMP25 antisense RNA 1	388.61	389.878	526.693	121.034	54.3662	63.1616	257.29	2.45114	0.412185	5.94671	2.73582e-09	8.29425e-08
ENSG00000185338	SOCS1	suppressor of cytokine signaling 1	45.3852	18.6544	44.3308	191.883	225.758	342.877	144.815	-2.81268	0.473027	-5.94614	2.74544e-09	8.31365e-08
ENSG00000198133	TMEM229B	transmembrane protein 229B	3.7821	5.59633	11.6105	178.107	81.0886	67.6731	57.9762	-3.97494	0.668723	-5.94408	2.78013e-09	8.39432e-08
ENSG00000137872	SEMA6D	semaphorin 6D	122.918	88.6086	89.7172	350.309	481.924	1092.92	371.066	-2.67503	0.45004	-5.94398	2.78184e-09	8.39432e-08
ENSG00000166311	SMPD1	sphingomyelin phosphodiesterase 1	2095.28	3505.17	4859.51	15307.3	12273.9	20445.2	9747.72	-2.19899	0.370309	-5.93826	2.88056e-09	8.66184e-08
ENSG00000226419	SLC16A1-AS1	SLC16A1 antisense RNA 1	118.191	114.725	72.8292	9.84015	11.0575	6.76731	55.5683	3.4582	0.582503	5.9368	2.90647e-09	8.72955e-08
ENSG00000285551	AC067752.1	zinc finger protein 365	99.28	47.5688	88.6617	3.93606	0	0	39.9078	5.88023	0.990765	5.93504	2.93766e-09	8.81299e-08
ENSG00000245958	AC093752.1	septin 4 (sept4) pseudogene	822.606	1328.2	1196.93	3823.88	6549.75	3758.11	2913.25	-2.07777	0.350263	-5.93203	2.99207e-09	8.96577e-08
ENSG00000065717	TLE2	TLE family member 2, transcriptional corepressor	233.544	379.618	618.521	85.6093	55.2877	58.65	238.538	2.62504	0.442621	5.93067	3.01709e-09	9.03026e-08
ENSG00000133321	PLAAT4	phospholipase A and acyltransferase 4	11.3463	0	4.22199	329.645	510.49	963.214	303.153	-6.85518	1.15693	-5.92531	3.11718e-09	9.31902e-08
ENSG00000233392	AC104809.2	novel transcript	0	0	0	57.0729	37.7799	63.1616	26.3357	-8.195	1.38431	-5.91992	3.22089e-09	9.59572e-08
ENSG00000284182	MIR143	microRNA 143	82.2606	41.0398	42.2199	0	0	0	27.5867	8.21828	1.38893	5.91698	3.27913e-09	9.75797e-08
ENSG00000105738	SIPA1L3	signal induced proliferation associated 1 like 3	2077.32	1804.82	1496.69	523.496	242.344	147.753	1048.74	2.557	0.43217	5.91664	3.28589e-09	9.76681e-08
ENSG00000187098	MITF	melanocyte inducing transcription factor	26.4747	50.367	42.2199	228.291	256.166	199.636	133.859	-2.52323	0.426566	-5.91521	3.31455e-09	9.84065e-08
ENSG00000230432	AC114803.1	novel transcript	1185.69	994.282	1321.48	19.6803	14.7434	0	589.312	6.66141	1.12655	5.91309	3.35748e-09	9.95666e-08
ENSG00000215252	GOLGA8B	golgin A8 family member B	1038.19	1518.47	451.752	146.618	197.193	172.566	587.464	2.54257	0.430229	5.9098	3.42524e-09	1.01459e-07
ENSG00000116667	C1orf21	chromosome 1 open reading frame 21	512.474	1104.34	1088.22	3695.96	4055.35	3763.75	2370.02	-2.08993	0.353821	-5.90674	3.48935e-09	1.0324e-07
ENSG00000153976	HS3ST3A1	heparan sulfate-glucosamine 3-sulfotransferase 3A1	349.844	1067.97	985.834	172.203	112.418	82.3356	461.767	2.7104	0.458923	5.906	3.50507e-09	1.03586e-07
ENSG00000268475	AC011462.2	novel transcript, antisense to B3GNT8	30.2568	47.5688	40.1089	172.203	211.936	478.223	163.383	-2.8691	0.486119	-5.90206	3.58994e-09	1.05973e-07
ENSG00000283828	AL137002.2	WAS/WASL-interacting protein family member 2-like	25.5292	11.1927	7.38847	97.4175	136.376	277.46	92.5606	-3.52782	0.598431	-5.89512	3.74404e-09	1.10396e-07
ENSG00000196782	MAML3	mastermind like transcriptional coactivator 3	246.782	235.046	115.049	28.5364	24.8795	32.7087	113.834	2.79641	0.47452	5.89312	3.7896e-09	1.11611e-07
ENSG00000169252	ADRB2	adrenoceptor beta 2	0	5.59633	0	119.066	49.7589	84.5914	43.1687	-5.46233	0.92721	-5.89115	3.83524e-09	1.12827e-07
ENSG00000149380	P4HA3	prolyl 4-hydroxylase subunit alpha 3	6288.68	4611.38	14354.8	1993.61	1250.42	1112.09	4935.16	2.53534	0.430519	5.88903	3.8846e-09	1.14149e-07
ENSG00000205426	KRT81	keratin 81	250.564	57.8288	28.4984	0	0.921462	0	56.3021	8.28202	1.4069	5.88673	3.93922e-09	1.15622e-07
ENSG00000210140	MT-TC	mitochondrially encoded tRNA-Cys (UGU/C)	9645.29	6493.61	9420.3	24578.7	33872.9	61680.7	24281.9	-2.23271	0.379522	-5.88294	4.03035e-09	1.18163e-07
ENSG00000224959	AC017002.3	#N/A	48.2217	40.107	69.6628	0	0	0	26.3319	8.14973	1.38547	5.88229	4.04628e-09	1.18495e-07
ENSG00000203883	SOX18	SRY-box transcription factor 18	15.1284	0	14.7769	190.899	117.947	182.717	86.9115	-4.04678	0.688025	-5.88174	4.05969e-09	1.18753e-07
ENSG00000152778	IFIT5	interferon induced protein with tetratricopeptide repeats 5	362.136	235.979	210.044	888.565	1167.49	1270	689.036	-2.04056	0.347091	-5.87902	4.12703e-09	1.20586e-07
ENSG00000175505	CLCF1	cardiotrophin like cytokine factor 1	1058.04	815.199	844.397	289.3	156.648	207.531	561.853	2.05644	0.349805	5.87883	4.13186e-09	1.20591e-07
ENSG00000283663	AC008687.8	novel transcript	247.727	75.5505	174.157	23.6164	7.37169	11.2789	89.9503	3.55705	0.605332	5.87619	4.19825e-09	1.2239e-07
ENSG00000088002	SULT2B1	sulfotransferase family 2B member 1	0	0.932722	1.0555	28.5364	45.1516	304.529	63.3675	-7.5914	1.29202	-5.87562	4.21272e-09	1.22673e-07
ENSG00000261270	AC012181.2	novel transcript, sense intronic to HERPUD1	131.428	117.523	75.9957	0	5.52877	11.2789	56.959	4.29986	0.732676	5.8687	4.39217e-09	1.27663e-07
ENSG00000144671	SLC22A14	solute carrier family 22 member 14	46.3307	108.196	124.549	3.93606	8.29316	4.51154	49.3026	4.04688	0.68983	5.86649	4.45122e-09	1.2918e-07
ENSG00000008516	MMP25	matrix metallopeptidase 25	388.61	372.156	520.36	121.034	56.2092	68.801	254.528	2.38003	0.406105	5.86061	4.61168e-09	1.33537e-07
ENSG00000256268	LINC02454	long intergenic non-protein coding RNA 2454	95.498	67.156	115.049	343.421	436.773	492.886	258.464	-2.19794	0.3752	-5.85806	4.683e-09	1.3545e-07
ENSG00000138759	FRAS1	Fraser extracellular matrix complex subunit 1	177.759	123.119	78.1067	722.267	650.552	487.246	373.175	-2.294	0.39167	-5.85696	4.71407e-09	1.36196e-07
ENSG00000169903	TM4SF4	transmembrane 4 L six family member 4	0	0	0	35.4245	60.8165	56.3943	25.4392	-8.14604	1.39094	-5.8565	4.72723e-09	1.36424e-07
ENSG00000089639	GMIP	GEM interacting protein	906.758	776.025	1151.55	287.332	130.848	107.149	559.943	2.43074	0.415373	5.85196	4.85808e-09	1.39887e-07
ENSG00000257681	AC025265.1	novel transcript, antisense to STAB2	85.0972	107.263	100.272	3.93606	12.9005	6.76731	52.706	3.62091	0.619055	5.84909	4.94259e-09	1.42162e-07
ENSG00000196154	S100A4	S100 calcium binding protein A4	10313.8	7058.84	11739.2	29213.4	40371.1	95985.3	32446.9	-2.50776	0.428877	-5.84728	4.99678e-09	1.4356e-07
ENSG00000210127	MT-TA	mitochondrially encoded tRNA-Ala (GCN)	4277.55	3090.11	4899.61	11596.6	16590.9	28662.9	11519.6	-2.21236	0.378396	-5.8467	5.01425e-09	1.43883e-07
ENSG00000196337	CGB7	chorionic gonadotropin subunit beta 7	234.49	82.0795	204.766	27.5524	10.1361	9.02308	94.6746	3.47605	0.594548	5.84654	5.01918e-09	1.43883e-07
ENSG00000261879	AC087500.1	novel transcript, antisense to C17orf87	407.521	371.223	357.813	80.6892	70.0311	110.533	232.968	2.12405	0.363396	5.84501	5.06529e-09	1.45044e-07
ENSG00000160808	MYL3	myosin light chain 3	0	0	4.22199	80.6892	40.5443	115.044	40.0833	-5.88167	1.00732	-5.83895	5.25324e-09	1.49926e-07
ENSG00000233927	RPS28	ribosomal protein S28	7116.96	6315.46	4362.37	17121.9	24152.4	45343.2	17402.1	-2.28317	0.391641	-5.82975	5.55112e-09	1.58253e-07
ENSG00000166343	MSS51	MSS51 mitochondrial translational activator	160.739	264.893	196.322	24.6004	16.5863	45.1154	118.043	2.85909	0.49057	5.8281	5.60629e-09	1.59473e-07
ENSG00000260425	AL031709.1	novel transcript, antisense to GNPTG	293.113	216.392	253.319	47.2327	15.6648	4.51154	138.372	3.49318	0.59972	5.82468	5.72234e-09	1.62595e-07
ENSG00000226415	TPI1P1	triosephosphate isomerase 1 pseudogene 1	394.284	902.875	1292.98	155.474	141.905	165.799	508.887	2.48352	0.426733	5.81985	5.88996e-09	1.67174e-07
ENSG00000235703	LINC00894	long intergenic non-protein coding RNA 894	260.965	443.043	234.32	69.8651	52.5233	53.0106	185.621	2.41946	0.415846	5.81816	5.94999e-09	1.68692e-07
ENSG00000242288	AC022400.3	novel transcript	415.085	512.064	426.421	137.762	89.3818	84.5914	277.551	2.11765	0.364579	5.80846	6.30493e-09	1.78168e-07
ENSG00000226360	RPL10AP6	ribosomal protein L10a pseudogene 6	64.2957	41.0398	72.8292	211.563	363.056	417.318	195.017	-2.47836	0.426816	-5.80662	6.3746e-09	1.79939e-07
ENSG00000229118	AC068491.2	novel transcript	69.0233	62.4924	60.1633	1.96803	1.84292	0	32.5816	5.59611	0.963801	5.80629	6.38707e-09	1.80094e-07
ENSG00000288559	AC016394.4	novel transcript	0	0	0	122.018	56.2092	12.4067	31.7723	-8.46833	1.45969	-5.80145	6.57444e-09	1.84973e-07
ENSG00000100253	MIOX	myo-inositol oxygenase	91.7159	60.6269	52.7748	1.96803	3.68585	0	35.1286	5.12253	0.883138	5.80038	6.61664e-09	1.85958e-07
ENSG00000184374	COLEC10	collectin subfamily member 10	11.3463	35.4434	37.9979	159.41	198.114	348.517	131.805	-3.05967	0.52792	-5.79569	6.80394e-09	1.91014e-07
ENSG00000167371	PRRT2	proline rich transmembrane protein 2	702.525	1082.89	864.452	236.164	85.6959	51.8827	503.935	2.82441	0.487417	5.79464	6.84668e-09	1.92005e-07
ENSG00000109046	WSB1	WD repeat and SOCS box containing 1	2477.27	5730.64	3703.74	840.349	1075.35	893.285	2453.44	2.08419	0.35999	5.78957	7.05651e-09	1.97674e-07
ENSG00000108602	ALDH3A1	aldehyde dehydrogenase 3 family member A1	3.7821	9.32722	14.7769	156.458	85.6959	91.3587	60.2332	-3.59055	0.62088	-5.78301	7.33767e-09	2.05105e-07
ENSG00000101846	STS	steroid sulfatase	191.941	214.526	378.923	1311.69	1246.74	888.774	705.432	-2.13506	0.369239	-5.78231	7.36806e-09	2.05732e-07
ENSG00000129946	SHC2	SHC adaptor protein 2	7.56419	41.9725	31.6649	217.467	207.329	271.82	129.636	-3.10135	0.537291	-5.7722	7.82435e-09	2.18236e-07
ENSG00000152804	HHEX	hematopoietically expressed homeobox	45.3852	35.4434	27.4429	170.235	249.716	195.124	120.558	-2.50415	0.433869	-5.77168	7.8487e-09	2.18679e-07
ENSG00000279789	AC120114.3	novel transcript, sense intronic to KCTD13	90.7703	72.7523	74.9402	2.95204	3.68585	9.02308	42.354	3.95499	0.685267	5.77146	7.8588e-09	2.18724e-07
ENSG00000222022	AC112721.1	novel transcript	109.681	46.6361	18.9989	0	0	0	29.2193	8.30191	1.43852	5.77114	7.87372e-09	2.18903e-07
ENSG00000147174	GCNA	germ cell nuclear acidic peptidase	160.739	249.969	188.934	30.5045	42.3872	32.7087	117.54	2.50354	0.433856	5.77044	7.90667e-09	2.19582e-07
ENSG00000286248	AC069209.2	novel transcript, antisense to P2RX7	11.3463	25.1835	40.1089	291.268	208.25	135.346	118.584	-3.05632	0.529688	-5.77003	7.92553e-09	2.19633e-07
ENSG00000184106	TREML3P	triggering receptor expressed on myeloid cells like 3, pseudogene	0	0	0	35.4245	61.7379	47.3712	24.0889	-8.06791	1.39917	-5.76622	8.107e-09	2.24421e-07
ENSG00000197580	BCO2	beta-carotene oxygenase 2	58.6225	132.447	82.3287	3.93606	4.60731	10.151	48.682	3.89095	0.675206	5.76261	8.28251e-09	2.29034e-07
ENSG00000254560	BBOX1-AS1	BBOX1 antisense RNA 1	104.953	153.899	36.9424	1.96803	1.84292	9.02308	51.4381	4.56692	0.792577	5.76211	8.30665e-09	2.29456e-07
ENSG00000261114	AC012181.1	novel transcript, sense intronic to HERPUD1	93.6069	81.1468	50.6638	0	5.52877	2.25577	38.867	4.83226	0.838866	5.76046	8.38826e-09	2.31462e-07
ENSG00000284299	AL590132.1	novel protein	228.817	128.716	70.7183	8.85613	9.21462	20.3019	77.7706	3.49376	0.607437	5.75165	8.83788e-09	2.43348e-07
ENSG00000284505	LYNX1-SLURP2	LYNX1-SLURP2 readthrough	528.548	1107.14	1083.99	4642.58	3294.23	3505.47	2360.33	-2.07297	0.360436	-5.75128	8.85678e-09	2.43609e-07
ENSG00000180155	LYNX1	Ly6/neurotoxin 1	528.548	1097.81	1081.88	4626.84	3267.5	3480.65	2347.21	-2.07055	0.360213	-5.74812	9.02434e-09	2.47689e-07
ENSG00000112655	PTK7	protein tyrosine kinase 7 (inactive)	44959.7	25691.8	28665.2	10532.9	5994.11	4027.68	19978.6	2.27254	0.395371	5.74787	9.03745e-09	2.47785e-07
ENSG00000115194	SLC30A3	solute carrier family 30 member 3	7.56419	3.73089	2.11099	77.7372	60.8165	89.1029	40.1771	-4.07249	0.708722	-5.74624	9.12499e-09	2.4992e-07
ENSG00000105679	GAPDHS	glyceraldehyde-3-phosphate dehydrogenase, spermatogenic	418.867	336.713	291.317	97.4175	56.2092	67.6731	211.366	2.24247	0.390313	5.7453	9.17566e-09	2.50775e-07
ENSG00000080947	CROCCP3	CROCC pseudogene 3	797.077	771.361	652.297	223.371	159.413	87.975	448.582	2.23631	0.389417	5.74271	9.31738e-09	2.5411e-07
ENSG00000163659	TIPARP	TCDD inducible poly(ADP-ribose) polymerase	436.832	1149.11	1096.66	222.387	137.298	103.765	524.343	2.53219	0.441346	5.73744	9.61198e-09	2.61868e-07
ENSG00000245812	LINC02202	long intergenic non-protein coding RNA 2202	56.7315	9.32722	10.555	436.903	286.575	179.334	163.237	-3.55553	0.620191	-5.73295	9.8697e-09	2.68606e-07
ENSG00000154589	LY96	lymphocyte antigen 96	170.194	89.5413	68.6073	393.606	603.557	1072.62	399.688	-2.65473	0.463135	-5.73209	9.92028e-09	2.69698e-07
ENSG00000176485	PLAAT3	phospholipase A and acyltransferase 3	222.198	294.74	116.105	766.548	993.336	1555.35	658.047	-2.38753	0.41704	-5.72495	1.03465e-08	2.80399e-07
ENSG00000246575	AC093162.3	retinol saturase (all-trans-retinol 13,14-reductase) (RESAT) pseudogene	79.424	78.3486	58.0523	2.95204	5.52877	0	37.3843	4.61907	0.806916	5.72436	1.03826e-08	2.81083e-07
ENSG00000116679	IVNS1ABP	influenza virus NS1A binding protein	3589.21	8208.89	7723.07	1520.3	1665.08	1526.03	4038.76	2.05077	0.358395	5.72208	1.05225e-08	2.8457e-07
ENSG00000248996	AC145098.1	novel transcript	5063.28	2467.98	3833.56	812.796	370.428	91.3587	2106.57	3.15594	0.552114	5.7161	1.08998e-08	2.94158e-07
ENSG00000226067	LINC00623	long intergenic non-protein coding RNA 623	112.517	212.661	64.3853	9.84015	3.68585	15.7904	69.8133	3.75063	0.656619	5.71203	1.11636e-08	3.00961e-07
ENSG00000128606	LRRC17	leucine rich repeat containing 17	338.498	166.025	78.1067	17.7123	18.4292	24.8135	107.264	3.26094	0.571293	5.70799	1.14317e-08	3.07869e-07
ENSG00000065621	GSTO2	glutathione S-transferase omega 2	79.424	121.254	50.6638	359.165	385.171	598.907	265.764	-2.4154	0.423337	-5.70562	1.15918e-08	3.11854e-07
ENSG00000133083	DCLK1	doublecortin like kinase 1	7.56419	11.1927	16.8879	106.274	152.041	81.2077	62.5279	-3.26002	0.571654	-5.70279	1.17864e-08	3.16703e-07
ENSG00000271335	AL117336.2	novel transcript, antisense to CCNY	225.98	266.758	201.6	38.3766	46.0731	56.3943	139.197	2.30426	0.404069	5.70264	1.17966e-08	3.16703e-07
ENSG00000085465	OVGP1	oviductal glycoprotein 1	94.5524	89.5413	118.216	10.8242	13.8219	9.02308	55.9964	3.15909	0.554213	5.70013	1.19714e-08	3.21063e-07
ENSG00000176155	CCDC57	coiled-coil domain containing 57	2498.08	1384.16	1619.13	593.361	312.376	327.087	1122.36	2.15769	0.378916	5.69437	1.2383e-08	3.31755e-07
ENSG00000227959	AL451042.2	novel transcript	141.829	147.37	212.155	32.4725	7.37169	15.7904	92.8313	3.17318	0.557571	5.69107	1.26246e-08	3.37878e-07
ENSG00000144366	GULP1	GULP PTB domain containing engulfment adaptor 1	107.79	80.2141	55.9413	341.453	426.637	350.772	227.135	-2.19583	0.386008	-5.68857	1.28111e-08	3.42514e-07
ENSG00000281207	SLFNL1-AS1	SLFNL1 antisense RNA 1	3944.73	1823.47	2247.15	796.068	514.176	415.062	1623.44	2.21568	0.389541	5.68793	1.2859e-08	3.43438e-07
ENSG00000287603	AC008403.3	novel transcript, antisense to SULT2B1	0	0.932722	1.0555	21.6483	37.7799	292.122	58.9231	-7.48536	1.31684	-5.68434	1.31315e-08	3.50356e-07
ENSG00000198853	RUSC2	RUN and SH3 domain containing 2	7743.84	7634.33	11347.6	3080.95	1613.48	1284.66	5450.82	2.16013	0.380252	5.68079	1.34076e-08	3.57352e-07
ENSG00000215030	RPL13P12	ribosomal protein L13 pseudogene 12	1079.79	997.08	964.724	2677.5	4000.07	8761.41	3080.1	-2.34357	0.412577	-5.68032	1.34445e-08	3.57965e-07
ENSG00000232517	AC112198.2	novel pseudogene	8.50972	5.59633	0	133.826	80.1672	64.2895	48.7315	-4.28097	0.754246	-5.67583	1.38018e-08	3.66721e-07
ENSG00000225210	DUXAP9	double homeobox A pseudogene 9	738.454	665.964	1595.91	215.499	234.051	147.753	599.605	2.32737	0.410462	5.67011	1.42702e-08	3.7796e-07
ENSG00000146094	DOK3	docking protein 3	189.105	163.226	267.041	46.2487	31.3297	20.3019	119.542	2.65679	0.468575	5.66994	1.42852e-08	3.7796e-07
ENSG00000284412	MIR4649	microRNA 4649	408.466	203.333	299.761	48.2167	6.45023	2.25577	161.414	3.99577	0.704962	5.66806	1.4442e-08	3.80986e-07
ENSG00000226526	AL049569.1	novel transcript	8026.56	3502.37	5663.79	1780.08	945.42	930.505	3474.79	2.23338	0.394627	5.65949	1.51824e-08	3.99701e-07
ENSG00000187605	TET3	tet methylcytosine dioxygenase 3	965.38	411.33	394.756	123.002	118.869	85.7193	349.843	2.43402	0.430066	5.65964	1.5169e-08	3.99701e-07
ENSG00000087253	LPCAT2	lysophosphatidylcholine acyltransferase 2	1849.45	4325.96	2950.11	615.009	880.917	651.918	1878.89	2.08685	0.369178	5.65269	1.57955e-08	4.15418e-07
ENSG00000285801	AL133268.4	Novel transcript, antisense to CMAHP	473.708	128.716	379.979	57.0729	44.2302	22.5577	184.377	2.98362	0.528708	5.64323	1.66891e-08	4.3758e-07
ENSG00000066248	NGEF	neuronal guanine nucleotide exchange factor	17.0194	166.957	99.2167	3.93606	0	0	47.8549	6.14881	1.09001	5.64105	1.69018e-08	4.42259e-07
ENSG00000284152	MIR6758	microRNA 6758	90.7703	56.896	58.0523	4.92007	2.76439	0	35.5672	4.70559	0.834766	5.63702	1.73014e-08	4.52255e-07
ENSG00000111335	OAS2	2'-5'-oligoadenylate synthetase 2	99.28	20.5199	8.44397	657.322	417.422	411.678	269.111	-3.53183	0.626639	-5.63614	1.73904e-08	4.54122e-07
ENSG00000138642	HERC6	HECT and RLD domain containing E3 ubiquitin protein ligase family member 6	9.45524	1.86544	0	111.194	88.4603	64.2895	45.8774	-4.52239	0.804287	-5.62285	1.87829e-08	4.89e-07
ENSG00000251660	AC007036.3	novel transcript	253.401	309.664	316.649	841.333	1025.59	1701.98	741.435	-2.0202	0.359314	-5.62238	1.88342e-08	4.8984e-07
ENSG00000115107	STEAP3	STEAP3 metalloreductase	7321.19	3741.15	3003.94	1324.48	727.033	464.689	2763.75	2.48272	0.441642	5.62156	1.89239e-08	4.91678e-07
ENSG00000136810	TXN	thioredoxin	5277.92	4632.83	5691.24	13198.6	20151.4	42038.5	15165.1	-2.27261	0.404826	-5.61378	1.97949e-08	5.13276e-07
ENSG00000274259	SYNGAP1-AS1	SYNGAP1 antisense RNA 1	28.3657	138.043	69.6628	2.95204	0	0	39.8372	6.29897	1.12214	5.61336	1.98439e-08	5.1403e-07
ENSG00000108950	FAM20A	FAM20A golgi associated secretory pathway pseudokinase	116.299	92.3395	74.9402	576.633	329.883	374.458	260.759	-2.17444	0.38797	-5.60467	2.08653e-08	5.39944e-07
ENSG00000229867	STEAP3-AS1	STEAP3 antisense RNA 1	7262.57	3708.5	2995.5	1322.52	732.562	464.689	2747.72	2.47041	0.440885	5.60331	2.10296e-08	5.43651e-07
ENSG00000263745	AP005230.1	novel transcript	3.7821	1.86544	2.11099	37.3926	64.5023	91.3587	33.502	-4.63275	0.827058	-5.60148	2.12529e-08	5.48326e-07
ENSG00000260942	CAPN10-DT	CAPN10 divergent transcript	127.646	102.599	207.933	13.7762	21.1936	2.25577	79.2339	3.53773	0.632829	5.59034	2.26626e-08	5.8262e-07
ENSG00000188064	WNT7B	Wnt family member 7B	278.93	55.9633	14.7769	1.96803	0	0	58.6063	7.45041	1.33313	5.58868	2.28806e-08	5.87381e-07
ENSG00000118495	PLAGL1	PLAG1 like zinc finger 1	586.225	1129.53	536.192	179.091	185.214	131.963	458.035	2.18126	0.390537	5.5853	2.333e-08	5.97729e-07
ENSG00000204706	MAMDC2-AS1	MAMDC2 antisense RNA 1	52.0038	208.93	198.433	19.6803	3.68585	10.151	82.1473	3.77988	0.676881	5.58426	2.34695e-08	6.00707e-07
ENSG00000263176	AC015909.4	novel transcript	89.8248	79.2814	263.874	13.7762	15.6648	3.38366	77.6342	3.70527	0.66427	5.57797	2.43348e-08	6.21622e-07
ENSG00000283297	TEX52	testis expressed 52	126.7	81.1468	63.3298	9.84015	1.84292	0	47.1433	4.51615	0.809837	5.57662	2.45243e-08	6.25843e-07
ENSG00000135269	TES	testin LIM domain protein	1855.12	1667.71	867.618	390.654	333.569	371.074	914.29	2.00332	0.359385	5.5743	2.48529e-08	6.33601e-07
ENSG00000121797	CCRL2	C-C motif chemokine receptor like 2	7.56419	3.73089	0	70.8491	82.9316	74.4404	39.9194	-4.31261	0.773939	-5.57229	2.51406e-08	6.40302e-07
ENSG00000140961	OSGIN1	oxidative stress induced growth inhibitor 1	567.315	202.401	433.809	1907.02	1505.67	2105.76	1120.33	-2.19708	0.394344	-5.57149	2.52576e-08	6.4265e-07
ENSG00000282057	AC092807.4	novel transcript	735.618	481.285	726.181	151.538	200.879	108.277	400.63	2.07446	0.372382	5.5708	2.53575e-08	6.44556e-07
ENSG00000150551	LYPD1	LY6/PLAUR domain containing 1	357.408	84.8777	87.6062	1509.48	1287.28	939.528	711.03	-2.8172	0.506011	-5.56748	2.58447e-08	6.56293e-07
ENSG00000136918	WDR38	WD repeat domain 38	321.478	242.508	407.422	1111.94	1051.39	2496.01	938.457	-2.26208	0.406571	-5.5638	2.63959e-08	6.6963e-07
ENSG00000129151	BBOX1	gamma-butyrobetaine hydroxylase 1	83.2061	126.85	23.2209	1.96803	1.84292	4.51154	40.2666	4.83696	0.869419	5.56344	2.64502e-08	6.7035e-07
ENSG00000172650	AGAP5	ArfGAP with GTPase domain, ankyrin repeat and PH domain 5	182.486	292.875	253.319	55.1048	43.3087	19.174	141.045	2.62589	0.472119	5.56192	2.66818e-08	6.75555e-07
ENSG00000246451	AL049840.2	novel transcript, antisense to KLC1	123.864	253.7	162.546	23.6164	12.9005	0	96.1046	3.87225	0.697366	5.55267	2.81335e-08	7.10219e-07
ENSG00000069493	CLEC2D	C-type lectin domain family 2 member D	555.023	409.465	238.542	86.5933	74.6384	87.975	242.039	2.27241	0.409282	5.55218	2.82135e-08	7.11543e-07
ENSG00000197283	SYNGAP1	synaptic Ras GTPase activating protein 1	37.821	141.774	73.8847	6.8881	1.84292	0	43.7017	4.83423	0.871026	5.55005	2.85595e-08	7.18864e-07
ENSG00000130590	SAMD10	sterile alpha motif domain containing 10	95.498	96.0704	170.99	17.7123	7.37169	15.7904	67.2388	3.15492	0.568584	5.54873	2.87749e-08	7.23578e-07
ENSG00000261051	AC107021.2	novel transcript, overlapping to PLOD2	17.0194	134.312	125.604	0	1.84292	0	46.4631	7.13325	1.28598	5.54695	2.90698e-08	7.30284e-07
ENSG00000119915	ELOVL3	ELOVL fatty acid elongase 3	1.89105	3.73089	6.33298	61.0089	36.8585	153.392	43.8691	-4.40462	0.794205	-5.54595	2.92357e-08	7.33737e-07
ENSG00000259807	AC009093.1	novel transcript	25.5292	0	6.33298	196.803	188.9	154.52	95.3475	-4.08059	0.735806	-5.54575	2.92703e-08	7.33892e-07
ENSG00000111371	SLC38A1	solute carrier family 38 member 1	3771.7	1482.1	1450.25	534.32	471.788	358.667	1344.8	2.29615	0.41408	5.54519	2.93633e-08	7.35508e-07
ENSG00000157766	ACAN	aggrecan	5185.26	17238.6	8954.83	86106.2	44243.1	41820.9	33924.8	-2.45597	0.443354	-5.53953	3.03293e-08	7.58232e-07
ENSG00000087842	PIR	pirin	413.194	147.37	223.765	1021.41	1214.49	1465.12	747.558	-2.23814	0.404082	-5.53881	3.04528e-08	7.60584e-07
ENSG00000008394	MGST1	microsomal glutathione S-transferase 1	863.264	1096.88	286.04	3061.27	5053.3	4087.46	2408.03	-2.44125	0.440865	-5.53739	3.07004e-08	7.65286e-07
ENSG00000130193	THEM6	thioesterase superfamily member 6	296.895	143.639	164.657	1088.32	818.258	713.951	537.62	-2.11415	0.381786	-5.53752	3.06778e-08	7.65286e-07
ENSG00000273373	AL355488.1	novel transcript, antisense to SLC16A4	95.498	157.63	123.493	11.8082	20.2722	19.174	71.3126	2.87814	0.519789	5.53712	3.0748e-08	7.65731e-07
ENSG00000272601	AC010655.3	EF-hand calcium binding domain 3 (EFCAB3) pseudogene	36.8754	80.2141	77.0512	1.96803	3.68585	3.38366	33.8631	4.42511	0.800308	5.52926	3.21585e-08	7.96248e-07
ENSG00000181804	SLC9A9	solute carrier family 9 member A9	49.1673	14.9236	23.2209	202.707	182.449	208.659	113.521	-2.76424	0.499957	-5.52896	3.22135e-08	7.96845e-07
ENSG00000137962	ARHGAP29	Rho GTPase activating protein 29	60.5136	46.6361	26.3874	223.371	239.58	237.984	139.079	-2.38865	0.432867	-5.51821	3.42475e-08	8.44728e-07
ENSG00000231156	AC093702.1	novel transcript	26.4747	1.86544	6.33298	75.7691	137.298	424.085	111.971	-4.19526	0.760339	-5.51762	3.43621e-08	8.45938e-07
ENSG00000175463	TBC1D10C	TBC1 domain family member 10C	85.0972	71.8196	63.3298	1.96803	7.37169	0	38.2644	4.50707	0.817205	5.51522	3.48344e-08	8.55931e-07
ENSG00000183979	NPB	neuropeptide B	271.365	151.101	174.157	593.361	833.001	1544.07	594.51	-2.31523	0.420008	-5.51235	3.54069e-08	8.67521e-07
ENSG00000159251	ACTC1	actin alpha cardiac muscle 1	69.9688	344.174	126.66	1305.79	1119.58	1028.63	665.8	-2.67444	0.485202	-5.512	3.54776e-08	8.68428e-07
ENSG00000274292	AC084018.2	novel transcript	219.362	206.132	270.207	61.9929	28.5653	21.4298	134.615	2.63154	0.477912	5.50632	3.66411e-08	8.9521e-07
ENSG00000069667	RORA	RAR related orphan receptor A	394.284	812.401	499.25	111.194	125.319	154.52	349.494	2.12632	0.386358	5.50349	3.7234e-08	9.08834e-07
ENSG00000130005	GAMT	guanidinoacetate N-methyltransferase	754.528	657.569	788.456	2009.36	2411.47	4981.87	1933.87	-2.09512	0.380919	-5.50017	3.79418e-08	9.25234e-07
ENSG00000172201	ID4	inhibitor of DNA binding 4, HLH protein	1113.83	1235.86	495.028	3218.71	4705.91	4221.67	2498.5	-2.09389	0.380808	-5.49856	3.8291e-08	9.32868e-07
ENSG00000133816	MICAL2	microtubule associated monooxygenase, calponin and LIM domain containing 2	34057.8	32032.5	37146.1	10966.8	4607.31	2259.15	20178.3	2.53326	0.461332	5.4912	3.99207e-08	9.68002e-07
ENSG00000112378	PERP	p53 apoptosis effector related to PMP22	614.591	1455.05	888.728	2938.27	5128.86	4705.54	2621.84	-2.11011	0.384329	-5.49036	4.01114e-08	9.71714e-07
ENSG00000250007	AC087457.1	novel transcript, antisense to ACTC1	69.9688	347.905	126.66	1310.71	1126.95	1033.14	669.222	-2.67152	0.486925	-5.48651	4.0995e-08	9.92185e-07
ENSG00000279161	AC093503.3	TEC	45.3852	43.8379	33.7759	0	0	0	20.4998	7.78993	1.42073	5.48306	4.18042e-08	1.00968e-06
ENSG00000264293	RN7SL657P	RNA, 7SL, cytoplasmic 657, pseudogene	68.0777	38.2416	71.7738	2.95204	1.84292	0	30.4813	5.16971	0.942935	5.48257	4.1919e-08	1.01076e-06
ENSG00000163823	CCR1	C-C motif chemokine receptor 1	0	0	0	76.7532	66.3452	9.02308	25.3536	-8.14341	1.48547	-5.48203	4.20473e-08	1.01282e-06
ENSG00000050730	TNIP3	TNFAIP3 interacting protein 3	1.89105	3.73089	2.11099	44.2807	77.4028	54.1385	30.5925	-4.50074	0.822529	-5.47183	4.45407e-08	1.06798e-06
ENSG00000280087	AC011481.3	TEC	8.50972	0	4.22199	60.0249	46.0731	215.426	55.7093	-4.65871	0.851876	-5.46877	4.53167e-08	1.08457e-06
ENSG00000254343	AC091563.1	novel transcript	36.8754	1.86544	6.33298	175.155	225.758	228.961	112.491	-3.80028	0.695162	-5.46675	4.58353e-08	1.09597e-06
ENSG00000136011	STAB2	stabilin 2	69.0233	91.4068	81.2732	2.95204	10.1361	6.76731	43.5931	3.59968	0.658585	5.46577	4.60898e-08	1.10103e-06
ENSG00000104043	ATP8B4	ATPase phospholipid transporting 8B4 (putative)	0	1.86544	0	80.6892	45.1516	72.1847	33.3152	-6.67596	1.22179	-5.46406	4.65367e-08	1.11068e-06
ENSG00000177191	B3GNT8	UDP-GlcNAc:betaGal beta-1,3-N-acetylglucosaminyltransferase 8	43.4941	72.7523	78.1067	254.86	260.774	503.037	202.171	-2.39011	0.437592	-5.46196	4.709e-08	1.12285e-06
ENSG00000170525	PFKFB3	6-phosphofructo-2-kinase/fructose-2,6-biphosphatase 3	1957.24	5740.9	5056.88	1168.03	802.593	562.815	2548.08	2.33169	0.427099	5.45938	4.77811e-08	1.13827e-06
ENSG00000244270	RPL32P29	ribosomal protein L32 pseudogene 29	150.338	162.294	112.938	455.599	487.453	814.333	363.826	-2.04462	0.374585	-5.45835	4.80568e-08	1.14168e-06
ENSG00000178772	CPN2	carboxypeptidase N subunit 2	147.502	46.6361	37.9979	0	0	2.25577	39.0653	6.81863	1.25064	5.4521	4.97778e-08	1.18148e-06
ENSG00000218175	AC016739.1	ribosomal protein, large, P1 (RPLP1) pseudogene	478.435	397.34	425.365	991.887	1890.84	6968.07	1858.66	-2.92032	0.535716	-5.45125	5.0016e-08	1.18604e-06
ENSG00000172572	PDE3A	phosphodiesterase 3A	204.233	75.5505	50.6638	614.025	683.725	662.069	381.711	-2.56676	0.470984	-5.44978	5.04333e-08	1.19484e-06
ENSG00000088340	FER1L4	fer-1 like family member 4 (pseudogene)	158.848	2942.74	2712.63	38.3766	46.0731	24.8135	987.246	5.73268	1.05337	5.44222	5.2621e-08	1.24324e-06
ENSG00000247982	LINC00926	long intergenic non-protein coding RNA 926	302.568	166.025	159.38	15.7442	45.1516	31.5808	120.075	2.76182	0.508175	5.43478	5.48645e-08	1.29506e-06
ENSG00000101384	JAG1	jagged canonical Notch ligand 1	664.704	217.324	100.272	1875.53	2761.62	2366.3	1330.96	-2.8333	0.521367	-5.43438	5.49877e-08	1.29679e-06
ENSG00000266302	AC098850.3	novel transcript	106.844	127.783	100.272	18.6963	12.9005	16.9183	63.9024	2.79025	0.513857	5.43001	5.63496e-08	1.32769e-06
ENSG00000104848	KCNA7	potassium voltage-gated channel subfamily A member 7	130.482	29.8471	84.4397	1.96803	6.45023	0	42.1979	4.81202	0.886247	5.42966	5.64613e-08	1.32911e-06
ENSG00000262877	AC110285.2	novel transcript	154.12	85.8104	78.1067	11.8082	14.7434	4.51154	58.1835	3.34111	0.616175	5.42234	5.8823e-08	1.38218e-06
ENSG00000173947	PIFO	primary cilia formation	3.7821	0	0	40.3446	71.874	69.9289	30.9883	-5.55921	1.02838	-5.40578	6.45276e-08	1.50798e-06
ENSG00000261305	AC005586.2	novel transcript, overlapping LRRC61	344.171	67.156	1097.72	15.7442	40.5443	54.1385	269.912	3.77426	0.698434	5.40389	6.52118e-08	1.52259e-06
ENSG00000058668	ATP2B4	ATPase plasma membrane Ca2+ transporting 4	1616.85	4293.32	3617.19	13026.4	14933.2	11286.7	8128.95	-2.04244	0.378153	-5.40109	6.62371e-08	1.54513e-06
ENSG00000188766	SPRED3	sprouty related EVH1 domain containing 3	763.984	596.009	537.248	217.467	95.832	100.382	385.154	2.19685	0.406789	5.40047	6.64679e-08	1.54912e-06
ENSG00000233058	LINC00884	long intergenic non-protein coding RNA 884	17.0194	24.2508	20.0544	137.762	125.319	111.661	72.6777	-2.61119	0.484347	-5.39117	7.00021e-08	1.63001e-06
ENSG00000277496	AL357033.4	novel transcript, antisense to SLCO4A1	0	0	2.11099	63.961	46.0731	77.8241	31.6615	-6.56847	1.21886	-5.389	7.08491e-08	1.64676e-06
ENSG00000177839	PCDHB9	protocadherin beta 9	10.4008	3.73089	4.22199	79.7052	61.7379	87.975	41.2953	-3.6375	0.674972	-5.38911	7.08089e-08	1.64676e-06
ENSG00000279191	RP11-803D5.1	#N/A	42.5486	20.5199	61.2188	0	0	0	20.7145	7.80315	1.44927	5.38418	7.2774e-08	1.68846e-06
ENSG00000266283	AC091588.3	novel transcript, antisense to GATA6	63.3501	48.5015	376.812	5.90409	12.9005	11.2789	86.4579	4.02044	0.747705	5.37705	7.57177e-08	1.75203e-06
ENSG00000213030	CGB8	chorionic gonadotropin subunit beta 8	55.7859	27.0489	35.8869	0	0	0	19.787	7.73851	1.44105	5.37006	7.87101e-08	1.81964e-06
ENSG00000272321	AP003355.2	novel transcript, antisense to STK3	0	0	0	44.2807	35.0155	33.8366	18.8555	-7.71431	1.43702	-5.36828	7.94925e-08	1.8328e-06
ENSG00000287077	AL157893.2	novel transcript	137.101	247.171	154.102	31.4885	35.937	13.5346	103.222	2.72561	0.507714	5.36839	7.9441e-08	1.8328e-06
ENSG00000266714	MYO15B	myosin XVB	115.354	228.517	390.534	43.2967	24.8795	40.6039	140.531	2.75686	0.513598	5.36775	7.97267e-08	1.83656e-06
ENSG00000161929	SCIMP	SLP adaptor and CSK interacting membrane protein	320.533	291.942	279.707	76.7532	58.0521	87.975	185.827	2.00429	0.373445	5.36703	8.00458e-08	1.84227e-06
ENSG00000171680	PLEKHG5	pleckstrin homology and RhoGEF domain containing G5	453.852	1341.25	928.837	236.164	135.455	184.973	546.756	2.29134	0.427304	5.36232	8.2162e-08	1.88929e-06
ENSG00000147465	STAR	steroidogenic acute regulatory protein	3.7821	4.66361	2.11099	73.8011	36.8585	78.952	33.3614	-4.1539	0.775169	-5.3587	8.38216e-08	1.92573e-06
ENSG00000188234	AGAP4	ArfGAP with GTPase domain, ankyrin repeat and PH domain 4	401.848	408.532	401.089	112.178	42.3872	19.174	230.868	2.79858	0.522336	5.35782	8.42323e-08	1.93345e-06
ENSG00000210154	MT-TD	mitochondrially encoded tRNA-Asp (GAU/C)	166.412	190.275	339.87	782.292	828.394	1738.07	674.219	-2.26583	0.423081	-5.35555	8.52965e-08	1.95613e-06
ENSG00000286367	AC000072.1	novel transcript, antisense to CLTCL1	748.855	422.523	479.195	126.938	34.0941	11.2789	303.814	3.2572	0.608346	5.35419	8.59395e-08	1.96913e-06
ENSG00000267801	AC087289.5	novel transcript, antisense to TRIM47	25.5292	10.2599	10.555	258.796	132.69	67.6731	84.2506	-3.30637	0.617623	-5.35337	8.63314e-08	1.97635e-06
ENSG00000152154	TMEM178A	transmembrane protein 178A	76.5875	107.263	89.7172	8.85613	13.8219	10.151	51.0661	3.05466	0.571641	5.34366	9.10859e-08	2.08335e-06
ENSG00000279233	AC122688.3	novel transcript	121.027	104.465	105.55	20.6643	11.0575	4.51154	61.2125	3.18062	0.595371	5.34224	9.18048e-08	2.09793e-06
ENSG00000137628	DDX60	DExD/H-box helicase 60	73.7509	94.2049	37.9979	369.006	459.809	240.24	212.501	-2.37405	0.444464	-5.34138	9.22401e-08	2.10601e-06
ENSG00000220749	RPL21P28	ribosomal protein L21 pseudogene 28	115.354	56.896	108.716	333.581	356.606	1062.47	338.937	-2.64104	0.494723	-5.33841	9.37649e-08	2.13704e-06
ENSG00000106113	CRHR2	corticotropin releasing hormone receptor 2	155.066	55.0306	61.2188	0	4.60731	9.02308	47.491	4.3408	0.813364	5.33685	9.45766e-08	2.15364e-06
ENSG00000137166	FOXP4	forkhead box P4	2632.34	1927.94	2575.41	853.141	484.689	289.866	1460.56	2.13174	0.399567	5.33513	9.54771e-08	2.17223e-06
ENSG00000287134	AC106845.1	novel transcript, antisense to DLC1	203.288	61.5597	72.8292	5.90409	5.52877	15.7904	60.8166	3.65107	0.684919	5.33067	9.78527e-08	2.22432e-06
ENSG00000169991	IFFO2	intermediate filament family orphan 2	2054.62	2160.18	3084.16	896.438	487.453	360.923	1507.3	2.06423	0.387349	5.32912	9.86911e-08	2.23714e-06
ENSG00000286379	AL591845.1	novel transcript	78.4785	74.6178	121.382	13.7762	1.84292	4.51154	49.1015	3.76879	0.707224	5.32898	9.87636e-08	2.23714e-06
ENSG00000151136	BTBD11	BTB domain containing 11	112.517	242.508	63.3298	17.7123	1.84292	11.2789	74.8648	3.7706	0.707528	5.32926	9.86149e-08	2.23714e-06
ENSG00000169851	PCDH7	protocadherin 7	72.8054	144.572	54.8858	5.90409	9.21462	0	47.897	4.13764	0.776792	5.32658	1.00081e-07	2.26103e-06
ENSG00000160781	PAQR6	progestin and adipoQ receptor family member 6	189.105	139.908	148.825	37.3926	23.0365	28.1971	94.4107	2.4316	0.456547	5.32607	1.00361e-07	2.26536e-06
ENSG00000230805	AL132709.7	novel transcript	294.058	247.171	263.874	27.5524	46.9945	78.952	159.767	2.39601	0.45	5.32447	1.01248e-07	2.2794e-06
ENSG00000188488	SERPINA5	serpin family A member 5	1.89105	0	4.22199	93.4814	55.2877	34.9644	31.6411	-4.94716	0.930262	-5.31804	1.04894e-07	2.35737e-06
ENSG00000137834	SMAD6	SMAD family member 6	259.074	667.829	431.698	2291.77	1919.4	1465.12	1172.48	-2.0628	0.388419	-5.31075	1.09176e-07	2.45147e-06
ENSG00000154721	JAM2	junctional adhesion molecule 2	90.7703	1095.02	1677.18	8.85613	1.84292	18.0462	481.952	6.64558	1.25236	5.30644	1.11786e-07	2.50572e-06
ENSG00000171222	SCAND1	SCAN domain containing 1	1527.97	1038.12	1227.54	3056.35	4744.61	14485.4	4346.67	-2.55445	0.481418	-5.30608	1.12006e-07	2.50847e-06
ENSG00000120549	KIAA1217	KIAA1217	361.19	259.297	52.7748	1275.28	1625.46	1486.55	843.426	-2.70312	0.509533	-5.3051	1.1261e-07	2.51763e-06
ENSG00000188687	SLC4A5	solute carrier family 4 member 5	559.75	209.862	317.704	61.0089	87.5389	63.1616	216.504	2.35931	0.445122	5.30038	1.15563e-07	2.57917e-06
ENSG00000169122	FAM110B	family with sequence similarity 110 member B	125.755	63.4251	49.6083	408.366	359.37	360.923	227.908	-2.23909	0.422903	-5.29458	1.1929e-07	2.65776e-06
ENSG00000138944	SHISAL1	shisa like 1	356.463	1430.8	1237.04	242.068	138.219	146.625	591.869	2.52074	0.476799	5.28679	1.24479e-07	2.77096e-06
ENSG00000268366	AC010271.1	novel transcript, antisense to SERTAD3	36.8754	35.4434	36.9424	0	0	0	18.2102	7.61851	1.44119	5.28627	1.24837e-07	2.77655e-06
ENSG00000256552	AC092745.2	ribosomal protein S24 (RPS24) pseudogene	15.1284	77.4159	33.7759	0	0	0	21.0534	7.82849	1.48263	5.28014	1.29086e-07	2.86365e-06
ENSG00000073756	PTGS2	prostaglandin-endoperoxide synthase 2	51.0583	717.263	215.321	20.6643	11.0575	40.6039	175.995	3.7726	0.715002	5.27635	1.31783e-07	2.91596e-06
ENSG00000165891	E2F7	E2F transcription factor 7	244.891	281.682	262.819	38.3766	68.1882	72.1847	161.357	2.14416	0.406499	5.27471	1.32965e-07	2.93774e-06
ENSG00000107518	ATRNL1	attractin like 1	38.7665	106.33	64.3853	3.93606	1.84292	6.76731	37.0047	4.08813	0.775049	5.27467	1.32995e-07	2.93774e-06
ENSG00000124134	KCNS1	potassium voltage-gated channel modifier subfamily S member 1	67.1322	263.96	321.926	29.5204	20.2722	31.5808	122.399	3.00678	0.5702	5.27321	1.3406e-07	2.95872e-06
ENSG00000226091	LINC00937	long intergenic non-protein coding RNA 937	24.5836	126.85	65.4408	0	4.60731	0	36.9137	5.48494	1.04092	5.26931	1.36938e-07	3.01708e-06
ENSG00000288583	AL162231.5	novel transcript	0	0	0	26.5684	27.6439	57.5221	18.6224	-7.69389	1.4609	-5.26653	1.39029e-07	3.05272e-06
ENSG00000272849	AC084018.1	novel transcript	673.213	557.768	628.02	166.299	41.4658	19.174	347.657	3.03211	0.575716	5.26668	1.38913e-07	3.05272e-06
ENSG00000238246	AC069549.1	novel transcript	16.0739	49.4343	52.7748	0	0	0	19.7138	7.73229	1.46855	5.26527	1.39984e-07	3.07108e-06
ENSG00000119922	IFIT2	interferon induced protein with tetratricopeptide repeats 2	64.2957	7.46178	8.44397	255.844	315.14	280.843	155.338	-3.40522	0.647051	-5.26267	1.41975e-07	3.11211e-06
ENSG00000099957	P2RX6	purinergic receptor P2X 6	128.591	56.896	112.938	477.247	347.391	480.479	267.257	-2.12928	0.404728	-5.26101	1.43266e-07	3.13774e-06
ENSG00000278936	AC244517.4	novel transcript, antisense to PCDHB16, PCDHB9, PCDHB10 and PCDHB11	19.856	38.2416	21.1099	143.666	152.963	153.392	88.2048	-2.50342	0.475864	-5.26079	1.4344e-07	3.13889e-06
ENSG00000261465	AC099518.4	novel transcript, antisense to TMC7 and COQ7	99.28	131.514	69.6628	14.7602	13.8219	9.02308	56.3436	2.99256	0.569829	5.25168	1.50719e-07	3.29259e-06
ENSG00000280239	AC011498.7	TEC	260.019	381.483	296.594	83.6413	28.5653	13.5346	177.306	2.89554	0.551414	5.25112	1.51177e-07	3.2998e-06
ENSG00000263218	AC127496.6	novel transcript, antisense to CHMP6	367.809	373.089	406.366	943.67	1351.78	3646.45	1181.53	-2.37255	0.452093	-5.24794	1.53811e-07	3.35445e-06
ENSG00000149633	KIAA1755	KIAA1755	550.295	322.722	416.921	136.778	57.1306	82.3356	261.03	2.22363	0.423777	5.24717	1.54453e-07	3.36561e-06
ENSG00000272079	AC004233.2	novel transcript	8.50972	70.8869	52.7748	0	0	0	22.0286	7.89295	1.50532	5.24338	1.57662e-07	3.42975e-06
ENSG00000223804	AC244669.1	Poly	224.089	228.517	289.206	56.0888	71.874	41.7318	151.918	2.1241	0.40556	5.23744	1.62816e-07	3.53889e-06
ENSG00000009724	MASP2	mannan binding lectin serine peptidase 2	311.077	266.758	250.153	83.6413	66.3452	47.3712	170.891	2.06647	0.394719	5.23529	1.64725e-07	3.57736e-06
ENSG00000212664	AC064799.1	ribosomal protein L17 (RPL17) pseudogene	28.3657	7.46178	20.0544	100.37	115.183	274.076	90.9184	-3.13126	0.598673	-5.23033	1.69209e-07	3.66242e-06
ENSG00000210100	MT-TI	mitochondrially encoded tRNA-Ile (AUU/C)	156.012	127.783	281.818	583.521	753.756	1248.57	525.243	-2.19359	0.419385	-5.23048	1.69069e-07	3.66242e-06
ENSG00000103490	PYCARD	PYD and CARD domain containing	375.373	309.664	339.87	840.349	1178.55	2264.79	884.766	-2.06308	0.394723	-5.22665	1.72606e-07	3.72969e-06
ENSG00000166428	PLD4	phospholipase D family member 4	667.54	485.015	555.191	1469.13	1856.75	4282.58	1552.7	-2.15532	0.412501	-5.22501	1.74146e-07	3.75981e-06
ENSG00000183691	NOG	noggin	140.883	408.532	277.596	51.1688	59.895	36.0923	162.361	2.48769	0.476336	5.22254	1.76482e-07	3.80705e-06
ENSG00000287367	AC016583.2	novel transcript	10.4008	105.398	31.6649	275.524	396.229	737.637	259.475	-3.25448	0.623467	-5.21996	1.78957e-07	3.85704e-06
ENSG00000246985	SOCS2-AS1	SOCS2 antisense RNA 1	5.67315	74.6178	33.7759	380.814	308.69	324.831	188.067	-3.15145	0.603871	-5.21874	1.80147e-07	3.87639e-06
ENSG00000244242	IFITM10	interferon induced transmembrane protein 10	3016.22	1238.65	1999.11	639.61	523.39	359.795	1296.13	2.03768	0.390768	5.21455	1.84266e-07	3.95842e-06
ENSG00000165644	COMTD1	catechol-O-methyltransferase domain containing 1	173.031	143.639	287.095	571.713	787.85	1619.64	597.162	-2.30335	0.441823	-5.21329	1.85516e-07	3.97864e-06
ENSG00000129055	ANAPC13	anaphase promoting complex subunit 13	731.836	1126.73	514.027	2141.22	3111.78	4433.72	2009.88	-2.02922	0.389538	-5.20931	1.89542e-07	4.06092e-06
ENSG00000185112	FAM43A	family with sequence similarity 43 member A	224.089	42.9052	59.1078	973.191	872.624	469.2	440.186	-2.82695	0.542887	-5.20725	1.91659e-07	4.10017e-06
ENSG00000088881	EBF4	EBF family member 4	187.214	536.315	512.971	97.4175	39.6229	15.7904	231.555	3.01296	0.57875	5.20597	1.92981e-07	4.12504e-06
ENSG00000260586	AC064799.2	novel transcript, intronic to THSD4	30.2568	9.32722	20.0544	101.354	115.183	278.588	92.4604	-3.05266	0.586412	-5.20566	1.9331e-07	4.12863e-06
ENSG00000285848	AC025280.3	novel transcript, antisense to CRISPLD2	18.9105	31.7125	12.666	545.144	136.376	59.7779	134.098	-3.54732	0.681605	-5.20437	1.9466e-07	4.14718e-06
ENSG00000223563	AP001599.1	novel transcript	74.6964	259.297	132.993	820.668	926.069	583.117	466.14	-2.31848	0.445735	-5.20147	1.9772e-07	4.20888e-06
ENSG00000247774	PCED1B-AS1	PCED1B antisense RNA 1	96.4435	102.599	54.8858	10.8242	4.60731	0	44.8934	4.01801	0.772957	5.19823	2.01197e-07	4.27586e-06
ENSG00000267571	AC104532.2	novel transcript, antisense to CAPS	243	183.746	278.651	65.929	34.0941	19.174	137.432	2.56061	0.492678	5.19732	2.02179e-07	4.29317e-06
ENSG00000283844	MIR214	microRNA 214	481.272	219.19	169.935	13.7762	9.21462	64.2895	159.613	3.32976	0.640809	5.19619	2.03414e-07	4.30878e-06
ENSG00000169508	GPR183	G protein-coupled receptor 183	47.2762	70.8869	52.7748	1.96803	0	0	28.8177	6.41571	1.23468	5.19628	2.03321e-07	4.30878e-06
ENSG00000255847	AP003717.1	novel transcript	52.9494	18.6544	368.368	5.90409	7.37169	6.76731	76.6692	4.45439	0.858008	5.19154	2.08562e-07	4.41056e-06
ENSG00000258659	TRIM34	tripartite motif containing 34	71.8598	101.667	77.0512	415.254	361.213	241.367	211.402	-2.02221	0.389717	-5.18893	2.1151e-07	4.46925e-06
ENSG00000257219	LNCOG	lncRNA osteogenesis associated	153.175	112.859	292.372	33.4565	29.4868	31.5808	108.822	2.56184	0.493762	5.18841	2.12097e-07	4.47799e-06
ENSG00000213862	AC044787.1	ribosomal protein L7a (RPL7A) pseudogene	91.7159	77.4159	87.6062	209.595	384.25	964.342	302.487	-2.60088	0.501387	-5.18738	2.13277e-07	4.49922e-06
ENSG00000260593	AC009097.2	novel transcript, antisense to MARVELD3	85.0972	9.32722	34.8314	0	0	0	21.5426	7.86119	1.51689	5.18243	2.19013e-07	4.60516e-06
ENSG00000168899	VAMP5	vesicle associated membrane protein 5	1567.68	1528.73	1789.07	3839.63	5415.43	13655.3	4632.64	-2.22939	0.430339	-5.18055	2.21233e-07	4.64805e-06
ENSG00000249881	AC008696.2	novel transcript, sense overlapping HMHB1	0	0	0	24.6004	64.5023	21.4298	18.4221	-7.68282	1.48371	-5.17811	2.24148e-07	4.70546e-06
ENSG00000141933	TPGS1	tubulin polyglutamylase complex subunit 1	664.704	554.97	664.963	1419.93	2299.97	6439.1	2007.27	-2.4303	0.469453	-5.17688	2.25625e-07	4.73263e-06
ENSG00000182103	FAM181B	family with sequence similarity 181 member B	0	0	0	28.5364	36.8585	36.0923	16.9145	-7.55722	1.45987	-5.17664	2.25922e-07	4.735e-06
ENSG00000104332	SFRP1	secreted frizzled related protein 1	5.67315	3.73089	2.11099	53.1368	66.3452	54.1385	30.8559	-3.90361	0.754805	-5.17168	2.31999e-07	4.85841e-06
ENSG00000265750	AC090772.3	novel transcript	97.389	85.8104	161.491	312.917	489.296	1131.27	379.695	-2.48843	0.481753	-5.16537	2.39958e-07	5.01695e-06
ENSG00000127328	RAB3IP	RAB3A interacting protein	66.1867	105.398	109.772	5.90409	11.0575	15.7904	52.3513	3.11139	0.602407	5.16493	2.40533e-07	5.02491e-06
ENSG00000167653	PSCA	prostate stem cell antigen	34.9844	7.46178	42.2199	165.315	176.921	300.017	121.153	-2.927	0.566807	-5.16401	2.41712e-07	5.04545e-06
ENSG00000184898	RBM43	RNA binding motif protein 43	122.918	126.85	69.6628	476.263	495.746	321.447	268.815	-2.01653	0.390635	-5.16218	2.4409e-07	5.09095e-06
ENSG00000138061	CYP1B1	cytochrome P450 family 1 subfamily B member 1	1926.03	2508.09	606.91	7772.73	10090.9	6783.1	4947.97	-2.28947	0.443688	-5.16009	2.46836e-07	5.14408e-06
ENSG00000287901	AL137026.3	novel transcript	14.1829	66.2233	34.8314	0	0	0	19.2063	7.69578	1.49146	5.15989	2.47091e-07	5.14523e-06
ENSG00000167034	NKX3-1	NK3 homeobox 1	526.657	300.336	307.149	66.913	118.869	57.5221	229.574	2.21792	0.430111	5.15661	2.51458e-07	5.22773e-06
ENSG00000162591	MEGF6	multiple EGF like domains 6	1410.72	5580.48	8776.45	1128.67	800.75	718.463	3069.25	2.57396	0.499228	5.15588	2.52437e-07	5.24387e-06
ENSG00000120327	PCDHB14	protocadherin beta 14	40.6575	26.1162	23.2209	114.146	186.135	195.124	97.5666	-2.45827	0.476981	-5.15383	2.55225e-07	5.29751e-06
ENSG00000144057	ST6GAL2	ST6 beta-galactoside alpha-2,6-sialyltransferase 2	444.396	69.0214	50.6638	0	0	0	94.0136	9.98677	1.93824	5.15251	2.57029e-07	5.32638e-06
ENSG00000167767	KRT80	keratin 80	157.903	579.22	1106.16	23.6164	1.84292	6.76731	312.585	5.83778	1.13315	5.15181	2.57983e-07	5.34175e-06
ENSG00000232814	COL4A2-AS1	COL4A2 antisense RNA 1	35300.2	22115.8	49000.4	9203.49	3900.55	922.61	20073.8	2.92343	0.567544	5.15102	2.59079e-07	5.35168e-06
ENSG00000219438	TAFA5	TAFA chemokine like family member 5	414.14	1707.81	1617.02	234.196	232.208	254.902	743.38	2.37403	0.461405	5.14521	2.67223e-07	5.50668e-06
ENSG00000161040	FBXL13	F-box and leucine rich repeat protein 13	400.902	212.661	129.826	37.3926	42.3872	50.7548	145.654	2.51183	0.488209	5.14499	2.67533e-07	5.50866e-06
ENSG00000261474	AC026471.4	novel transcript	405.63	346.04	278.651	108.242	71.874	40.6039	208.507	2.22013	0.431985	5.13936	2.75678e-07	5.67185e-06
ENSG00000268460	AC006262.1	novel transcript	22.6926	44.7707	35.8869	0	0	0	17.225	7.5383	1.46705	5.1384	2.77084e-07	5.69623e-06
ENSG00000005379	TSPOAP1	TSPO associated protein 1	188.159	463.563	230.098	76.7532	45.1516	40.6039	174.055	2.43899	0.474705	5.13791	2.77817e-07	5.70675e-06
ENSG00000144230	GPR17	G protein-coupled receptor 17	138.047	64.3578	127.715	20.6643	5.52877	4.51154	60.1373	3.41983	0.665715	5.13708	2.7904e-07	5.72276e-06
ENSG00000102144	PGK1	phosphoglycerate kinase 1	14397.5	42379.2	42393	8416.28	8318.96	7195.91	20516.8	2.051	0.399476	5.13422	2.83319e-07	5.80589e-06
ENSG00000267922	AC007785.1	novel transcript	34.0389	218.257	237.487	7.87212	22.1151	2.25577	87.0042	3.90764	0.761426	5.13199	2.86689e-07	5.8703e-06
ENSG00000204161	TMEM273	transmembrane protein 273	0	0	0	17.7123	35.0155	51.8827	17.4351	-7.59945	1.48281	-5.12502	2.97504e-07	6.08692e-06
ENSG00000165959	CLMN	calmin	5.67315	11.1927	16.8879	109.226	82.9316	85.7193	51.9384	-3.04941	0.595214	-5.12321	3.00376e-07	6.14081e-06
ENSG00000184678	H2BC21	H2B clustered histone 21	96.4435	33.578	42.2199	323.741	246.03	321.447	177.243	-2.36987	0.462745	-5.12133	3.03382e-07	6.19735e-06
ENSG00000172458	IL17D	interleukin 17D	40.6575	7.46178	24.2764	139.73	180.607	209.787	100.42	-2.8728	0.56106	-5.12032	3.05022e-07	6.22592e-06
ENSG00000069702	TGFBR3	transforming growth factor beta receptor 3	45.3852	42.9052	12.666	186.963	264.46	171.439	120.636	-2.62066	0.511964	-5.11883	3.07437e-07	6.2653e-06
ENSG00000210195	MT-TT	mitochondrially encoded tRNA-Thr (ACN)	586.225	310.596	370.479	988.935	1726.82	3750.22	1288.88	-2.35086	0.459454	-5.11663	3.11045e-07	6.33097e-06
ENSG00000064655	EYA2	EYA transcriptional coactivator and phosphatase 2	758.31	2300.09	2186.99	509.72	320.669	306.785	1063.76	2.20538	0.431028	5.11657	3.1115e-07	6.33097e-06
ENSG00000159231	CBR3	carbonyl reductase 3	711.98	321.789	374.701	1317.6	1740.64	3878.8	1390.92	-2.2999	0.449539	-5.11613	3.11874e-07	6.3407e-06
ENSG00000287625	AC022210.2	novel transcript	133.319	141.774	159.38	21.6483	30.4082	33.8366	86.7276	2.34059	0.457563	5.11533	3.13185e-07	6.36235e-06
ENSG00000130649	CYP2E1	cytochrome P450 family 2 subfamily E member 1	87.9338	209.862	967.89	60.0249	31.3297	27.0692	230.685	3.41618	0.668016	5.11391	3.15554e-07	6.40543e-06
ENSG00000255449	AP002812.5	novel transcript, antisense to AAMDC	185.323	200.535	238.542	490.039	782.321	1699.72	599.414	-2.25079	0.440443	-5.11029	3.21659e-07	6.5174e-06
ENSG00000170577	SIX2	SIX homeobox 2	728.999	158.563	453.863	2354.75	1984.83	2315.55	1332.76	-2.31075	0.453029	-5.10066	3.38465e-07	6.83287e-06
ENSG00000288542	AL133318.1	novel transcript	0	0	0	37.3926	22.1151	39.476	16.4973	-7.52007	1.47467	-5.0995	3.40549e-07	6.86956e-06
ENSG00000214517	PPME1	protein phosphatase methylesterase 1	5677.87	2065.98	13669.7	1662.99	874.467	719.591	4111.77	2.71678	0.53347	5.09265	3.53091e-07	7.10589e-06
ENSG00000270321	AC007953.2	novel transcript	3.7821	1.86544	6.33298	25.5844	71.874	111.661	36.8499	-4.13842	0.813332	-5.08822	3.61432e-07	7.26809e-06
ENSG00000197217	ENTPD4	ectonucleoside triphosphate diphosphohydrolase 4	5326.14	11031.3	14125.7	3333.84	1658.63	969.981	6074.27	2.35392	0.462731	5.08702	3.63737e-07	7.30305e-06
ENSG00000272668	AL590560.3	novel transcript, antisense to VSIG8	80.3696	177.217	134.048	23.6164	22.1151	15.7904	75.5261	2.66637	0.52414	5.08714	3.63506e-07	7.30305e-06
ENSG00000122547	EEPD1	endonuclease/exonuclease/phosphatase family domain containing 1	86.0427	206.132	92.8837	741.947	453.359	528.978	351.557	-2.16177	0.425122	-5.08505	3.6753e-07	7.37346e-06
ENSG00000108852	MPP2	membrane palmitoylated protein 2	130.482	671.56	879.228	96.4335	60.8165	85.7193	320.707	2.79111	0.548948	5.08446	3.68671e-07	7.3906e-06
ENSG00000272419	LINC01145	long intergenic non-protein coding RNA 1145	227.871	293.807	320.871	90.5294	40.5443	56.3943	171.67	2.16838	0.426742	5.08124	3.7497e-07	7.51104e-06
ENSG00000061918	GUCY1B1	guanylate cyclase 1 soluble subunit beta 1	62.4046	22.3853	16.8879	247.972	242.344	162.415	125.735	-2.67964	0.527716	-5.07781	3.81808e-07	7.63024e-06
ENSG00000276727	AC137834.2	novel transcript, antisense to SHMT2	588.116	324.587	423.254	129.89	62.6594	24.8135	258.887	2.61684	0.515385	5.07744	3.82545e-07	7.63314e-06
ENSG00000253445	AC027309.1	novel transcript	50.1128	74.6178	69.6628	170.235	308.69	508.676	196.999	-2.34443	0.461865	-5.07599	3.85479e-07	7.68575e-06
ENSG00000119283	TRIM67	tripartite motif containing 67	4.72762	0	0	59.0409	54.3662	49.6269	27.9603	-5.08095	1.00262	-5.06769	4.02667e-07	8.01605e-06
ENSG00000281969	AL592158.1	TEC	7.56419	0	0	42.3126	54.3662	134.218	39.7436	-4.90984	0.968939	-5.06723	4.03637e-07	8.02917e-06
ENSG00000283251	AC008687.7	novel pseudogene	135.21	55.9633	109.772	17.7123	7.37169	9.02308	55.842	3.1402	0.620104	5.06399	4.10571e-07	8.16082e-06
ENSG00000257452	AC004551.1	novel transcript, antisense to OAS1, OAS2 and OAS3	293.113	155.765	44.3308	1636.42	890.132	721.847	623.601	-2.71843	0.536986	-5.06239	4.14027e-07	8.22318e-06
ENSG00000082497	SERTAD4	SERTA domain containing 4	74.6964	23.318	59.1078	1.96803	0	1.12789	26.703	5.69235	1.12476	5.06093	4.17215e-07	8.28011e-06
ENSG00000164105	SAP30	Sin3A associated protein 30	221.253	408.532	257.541	702.587	1252.27	1674.91	752.848	-2.03189	0.40193	-5.05534	4.29626e-07	8.50026e-06
ENSG00000245534	RORA-AS1	RORA antisense RNA 1	161.685	740.581	448.586	69.8651	91.2247	75.5683	264.585	2.51252	0.497074	5.05462	4.31242e-07	8.52569e-06
ENSG00000174899	SLC66A1L	solute carrier family 66 member 1 like	11.3463	9.32722	12.666	82.6573	137.298	56.3943	51.6148	-3.05566	0.605015	-5.05056	4.40524e-07	8.69806e-06
ENSG00000145779	TNFAIP8	TNF alpha induced protein 8	99.28	171.621	89.7172	369.006	652.395	455.666	306.281	-2.03335	0.402658	-5.04981	4.42258e-07	8.72343e-06
ENSG00000253317	AC078906.1	novel transcript	41.6031	41.0398	59.1078	1.96803	1.84292	2.25577	24.6362	4.5517	0.901604	5.04845	4.45416e-07	8.77903e-06
ENSG00000141505	ASGR1	asialoglycoprotein receptor 1	124.809	83.945	100.272	1.96803	13.8219	15.7904	56.7678	3.29719	0.653246	5.04739	4.47876e-07	8.81404e-06
ENSG00000251179	TMEM92-AS1	TMEM92 antisense RNA 1	460.47	138.043	193.156	4.92007	9.21462	54.1385	143.324	3.54891	0.703793	5.04255	4.59374e-07	9.01967e-06
ENSG00000205307	SAP25	Sin3A associated protein 25	122.918	161.361	179.434	34.4405	15.6648	33.8366	91.2759	2.47073	0.490361	5.0386	4.68943e-07	9.20055e-06
ENSG00000115267	IFIH1	interferon induced with helicase C domain 1	37.821	22.3853	4.22199	195.819	193.507	136.474	98.3714	-3.02216	0.60016	-5.0356	4.7636e-07	9.33189e-06
ENSG00000232682	AL592430.2	novel transcript, antisense to ANK3	0	0	0	61.0089	46.9945	6.76731	19.1285	-7.7371	1.53656	-5.03533	4.77014e-07	9.33761e-06
ENSG00000108352	RAPGEFL1	Rap guanine nucleotide exchange factor like 1	310.132	320.856	381.034	121.034	67.2667	64.2895	210.769	2.00117	0.397466	5.03481	4.78312e-07	9.35591e-06
ENSG00000283152	MIR3120	microRNA 3120	450.07	184.679	144.603	13.7762	8.29316	58.65	143.345	3.2834	0.652678	5.03066	4.88802e-07	9.5394e-06
ENSG00000178852	EFCAB13	EF-hand calcium binding domain 13	282.712	373.089	222.71	95.4494	41.4658	40.6039	176.005	2.3061	0.458725	5.02721	4.9767e-07	9.68317e-06
ENSG00000120693	SMAD9	SMAD family member 9	68.0777	166.025	75.9957	383.766	523.39	444.387	276.94	-2.12262	0.422574	-5.02307	5.08526e-07	9.88693e-06
ENSG00000168405	CMAHP	cytidine monophospho-N-acetylneuraminic acid hydroxylase, pseudogene	547.459	147.37	410.588	86.5933	63.5809	43.9875	216.596	2.50733	0.49956	5.01908	5.19191e-07	1.00791e-05
ENSG00000197406	DIO3	iodothyronine deiodinase 3	1.89105	5.59633	0	45.2647	55.2877	65.4173	28.9095	-4.43877	0.885143	-5.01475	5.31012e-07	1.03008e-05
ENSG00000142494	SLC47A1	solute carrier family 47 member 1	21.7471	16.789	12.666	114.146	102.282	95.8702	60.5834	-2.60536	0.520868	-5.00197	5.67479e-07	1.09179e-05
ENSG00000120875	DUSP4	dual specificity phosphatase 4	9.45524	1.86544	8.44397	94.4654	50.6804	81.2077	41.0197	-3.52378	0.704505	-5.00178	5.68042e-07	1.09206e-05
ENSG00000277194	SNORD22	small nucleolar RNA, C/D box 22	71.8598	77.4159	69.6628	5.90409	8.29316	11.2789	40.7358	3.11159	0.622612	4.99764	5.80368e-07	1.11327e-05
ENSG00000246705	H2AJ	H2A.J histone	1390.87	1241.45	1676.13	3229.54	4599.02	11211.2	3891.36	-2.14375	0.429572	-4.99043	6.02461e-07	1.15308e-05
ENSG00000106327	TFR2	transferrin receptor 2	24.5836	203.333	175.212	15.7442	3.68585	0	70.4266	4.36145	0.875074	4.98409	6.22546e-07	1.18799e-05
ENSG00000225761	AL596247.1	novel transcript	85.0972	46.6361	29.5539	0	0	2.25577	27.2572	6.29167	1.26562	4.97122	6.65344e-07	1.26685e-05
ENSG00000236830	CBR3-AS1	CBR3 antisense RNA 1	761.147	375.887	405.311	1357.94	1768.29	3926.17	1432.46	-2.19269	0.441251	-4.96926	6.72091e-07	1.27675e-05
ENSG00000134830	C5AR2	complement component 5a receptor 2	495.455	326.453	379.979	142.682	62.6594	83.4635	248.449	2.05728	0.414013	4.96914	6.72521e-07	1.27675e-05
ENSG00000168014	C2CD3	C2 domain containing 3 centriole elongation regulator	1181.91	658.502	3453.58	419.19	254.323	240.24	1034.62	2.53415	0.510026	4.96866	6.74168e-07	1.27894e-05
ENSG00000242588	AC108010.1	novel transcript	171.14	223.853	164.657	42.3126	24.8795	4.51154	105.226	2.956	0.595164	4.9667	6.81025e-07	1.29099e-05
ENSG00000179242	CDH4	cadherin 4	197.615	92.3395	117.16	29.5204	4.60731	6.76731	74.6682	3.31272	0.667344	4.96403	6.90441e-07	1.30692e-05
ENSG00000264813	AC113554.1	novel protein	44.4396	153.899	292.372	1508.49	938.048	653.046	598.383	-2.66046	0.535995	-4.96359	6.92005e-07	1.30857e-05
ENSG00000172137	CALB2	calbindin 2	7.56419	33.578	70.7183	0	0	0	18.6434	7.65071	1.54352	4.95667	7.17121e-07	1.35445e-05
ENSG00000223849	AL354893.1	ribosomal protein S26 (RPS26) pseudogene	34.9844	49.4343	62.2743	2.95204	0	0	24.9408	5.61168	1.13219	4.95648	7.1781e-07	1.35475e-05
ENSG00000131398	KCNC3	potassium voltage-gated channel subfamily C member 3	22.6926	55.9633	89.7172	0	3.68585	0	28.6765	5.43427	1.09676	4.95483	7.23931e-07	1.36431e-05
ENSG00000162849	KIF26B	kinesin family member 26B	243	80.2141	45.3863	0	3.68585	15.7904	64.6794	4.27139	0.862758	4.95086	7.3887e-07	1.39043e-05
ENSG00000282849	AL359834.1	novel transcript	46.3307	44.7707	10.555	0	0	0	16.9427	7.51614	1.51901	4.94807	7.49535e-07	1.40948e-05
ENSG00000261070	AP003071.2	novel transcript	40.6575	88.6086	94.9947	3.93606	10.1361	6.76731	40.85	3.42154	0.691552	4.94763	7.51237e-07	1.41165e-05
ENSG00000182916	TCEAL7	transcription elongation factor A like 7	77.533	160.428	21.1099	458.551	579.599	601.163	316.397	-2.65918	0.537655	-4.94588	7.58003e-07	1.42229e-05
ENSG00000267659	LINC01482	long intergenic non-protein coding RNA 1482	4.72762	1.86544	0	197.787	73.7169	4.51154	47.1014	-5.36735	1.08567	-4.9438	7.66156e-07	1.4355e-05
ENSG00000224614	TNK2-AS1	TNK2 antisense RNA 1	178.704	213.593	143.548	52.1528	23.958	31.5808	107.256	2.31568	0.46846	4.94318	7.68583e-07	1.439e-05
ENSG00000258985	AL352979.2	novel transcript, antisense to DDHD1	136.155	242.508	243.82	47.2327	30.4082	54.1385	125.71	2.24329	0.454087	4.94022	7.80359e-07	1.45999e-05
ENSG00000207751	AP000553.1	novel transcript	130.482	153.899	155.158	36.4086	25.8009	10.151	85.3166	2.59473	0.525478	4.93784	7.89929e-07	1.47682e-05
ENSG00000198074	AKR1B10	aldo-keto reductase family 1 member B10	5.67315	0	0	52.1528	58.9736	55.2664	28.6776	-4.84964	0.982258	-4.93723	7.92381e-07	1.47926e-05
ENSG00000137975	CLCA2	chloride channel accessory 2	0	7.46178	0	61.0089	67.2667	63.1616	33.1498	-4.65079	0.942015	-4.93707	7.9307e-07	1.47948e-05
ENSG00000280332	AC020917.4	TEC	113.463	62.4924	101.328	14.7602	3.68585	0	49.2882	3.89305	0.788575	4.93682	7.94055e-07	1.48025e-05
ENSG00000183426	NPIPA1	nuclear pore complex interacting protein family member A1	224.089	200.535	320.871	78.7212	45.1516	31.5808	150.158	2.25848	0.457495	4.93662	7.94867e-07	1.48069e-05
ENSG00000264281	AC016596.3	ribosomal protein L41 (RPL41) pseudogene	65.2412	38.2416	42.2199	110.21	242.344	701.545	199.967	-2.85349	0.578393	-4.93348	8.07759e-07	1.5034e-05
ENSG00000095587	TLL2	tolloid like 2	81.3151	31.7125	165.713	9.84015	2.76439	9.02308	50.0614	3.69731	0.74945	4.93337	8.08221e-07	1.5034e-05
ENSG00000148082	SHC3	SHC adaptor protein 3	41.6031	14.9236	25.3319	160.394	145.591	145.497	88.8902	-2.46334	0.499394	-4.93267	8.11145e-07	1.50775e-05
ENSG00000133069	TMCC2	transmembrane and coiled-coil domain family 2	321.478	377.752	345.147	105.29	89.3818	33.8366	212.148	2.18849	0.44394	4.9297	8.23549e-07	1.5286e-05
ENSG00000264346	SNORA77B	small nucleolar RNA, H/ACA box 77B	40.6575	70.8869	58.0523	2.95204	6.45023	2.25577	30.2091	3.84071	0.779204	4.92901	8.26457e-07	1.53179e-05
ENSG00000276527	AL356515.1	novel transcript	60.5136	59.6942	124.549	11.8082	3.68585	9.02308	44.8789	3.32589	0.675511	4.92352	8.50026e-07	1.57435e-05
ENSG00000237978	KCNMB2-AS1	KCNMB2 antisense RNA 1	74.6964	135.245	166.768	19.6803	25.8009	11.2789	72.2449	2.7215	0.553161	4.91992	8.65805e-07	1.60127e-05
ENSG00000102349	KLF8	Kruppel like factor 8	28.3657	62.4924	67.5518	2.95204	3.68585	0	27.508	4.53052	0.921041	4.91892	8.70231e-07	1.60831e-05
ENSG00000255185	PDXDC2P	pyridoxal dependent decarboxylase domain containing 2, pseudogene	320.533	350.703	218.488	80.6892	30.4082	9.02308	168.307	2.88469	0.586805	4.91593	8.83628e-07	1.63073e-05
ENSG00000228393	LINC01004	long intergenic non-protein coding RNA 1004	126.7	274.22	169.935	33.4565	47.916	33.8366	114.344	2.30676	0.469392	4.91436	8.90717e-07	1.64264e-05
ENSG00000261656	BEAN1-AS1	BEAN1 antisense RNA 1	39.712	26.1162	24.2764	0	0	0	15.0174	7.34095	1.49401	4.91358	8.94286e-07	1.64804e-05
ENSG00000184260	H2AC20	H2A clustered histone 20	1.89105	1.86544	2.11099	39.3606	25.8009	80.0798	25.1848	-4.62905	0.942149	-4.91329	8.9561e-07	1.64813e-05
ENSG00000251136	AF117829.1	novel transcript	292.167	263.028	268.096	71.8331	90.3033	42.8596	171.381	2.00173	0.407733	4.90942	9.13449e-07	1.67379e-05
ENSG00000139874	SSTR1	somatostatin receptor 1	1.89105	0	0	51.1688	58.9736	33.8366	24.3117	-6.21625	1.26778	-4.90324	9.42683e-07	1.72613e-05
ENSG00000259408	AC010809.2	novel transcript, antisense to RYR3	128.591	27.9817	59.1078	6.8881	3.68585	0	37.7091	4.32345	0.882424	4.89952	9.60728e-07	1.75668e-05
ENSG00000202093	SNORD58C	small nucleolar RNA, C/D box 58C	44.4396	51.2997	40.1089	1.96803	2.76439	0	23.4301	4.78925	0.977714	4.89842	9.661e-07	1.76151e-05
ENSG00000157601	MX1	MX dynamin like GTPase 1	22.6926	14.9236	10.555	116.114	82.0101	110.533	59.4713	-2.67468	0.546314	-4.89587	9.78695e-07	1.78244e-05
ENSG00000198590	C3orf35	chromosome 3 open reading frame 35	45.3852	98.8685	80.2177	9.84015	3.68585	9.02308	41.1701	3.32534	0.679235	4.89571	9.79538e-07	1.78244e-05
ENSG00000267986	AC130469.1	novel transcript, antisense to ADAMTS10	50.1128	18.6544	24.2764	0	0	0	15.5073	7.3872	1.5092	4.89479	9.84088e-07	1.78799e-05
ENSG00000207617	MIR3074	microRNA 3074	117.245	151.101	161.491	34.4405	30.4082	14.6625	84.8914	2.4275	0.496006	4.8941	9.87586e-07	1.79308e-05
ENSG00000287737	AC132872.5	novel transcript	47.2762	110.994	125.604	15.7442	10.1361	4.51154	52.3777	3.21255	0.656531	4.89322	9.91977e-07	1.79979e-05
ENSG00000260805	AC092803.1	novel transcript	6.61867	0	0	32.4725	61.7379	100.382	33.5351	-4.85471	0.992223	-4.89277	9.94283e-07	1.80271e-05
ENSG00000075213	SEMA3A	semaphorin 3A	197.615	336.713	60.1633	1094.22	1040.33	946.296	612.557	-2.37243	0.485093	-4.89067	1.00496e-06	1.81822e-05
ENSG00000262769	AC025627.1	novel transcript, antisense to SLC47A1	15.1284	15.8563	4.22199	87.5773	93.9891	94.7424	51.9192	-2.96229	0.605749	-4.89029	1.00687e-06	1.82041e-05
ENSG00000103489	XYLT1	xylosyltransferase 1	435.887	142.706	85.4952	25.5844	39.6229	9.02308	123.053	3.15398	0.645006	4.88985	1.00911e-06	1.82317e-05
ENSG00000226009	KCNIP2-AS1	KCNIP2 antisense RNA 1	76.5875	183.746	137.215	15.7442	5.52877	28.1971	74.5031	3.02049	0.617975	4.88772	1.02009e-06	1.84173e-05
ENSG00000268225	CTD-2331H12.5	#N/A	26.4747	45.7034	18.9989	0	0	0	15.1962	7.35868	1.50578	4.88696	1.02404e-06	1.84756e-05
ENSG00000270562	AC097634.1	novel transcript	85.0972	106.33	91.8282	1.96803	12.9005	15.7904	52.3191	3.21573	0.658532	4.88317	1.04391e-06	1.8776e-05
ENSG00000281741	AC241377.4	TEC	47.2762	63.4251	26.3874	1.96803	0.921462	2.25577	23.7057	4.75885	0.974557	4.8831	1.04433e-06	1.8776e-05
ENSG00000101188	NTSR1	neurotensin receptor 1	100.226	14.9236	63.3298	0	3.68585	0	30.3608	5.52244	1.13137	4.88121	1.05435e-06	1.89431e-05
ENSG00000134917	ADAMTS8	ADAM metallopeptidase with thrombospondin type 1 motif 8	47.2762	39.1743	10.555	0	0	0	16.1676	7.44855	1.52687	4.87832	1.06995e-06	1.91833e-05
ENSG00000102886	GDPD3	glycerophosphodiester phosphodiesterase domain containing 3	193.832	385.214	329.315	64.945	69.1096	91.3587	188.962	2.01241	0.41259	4.87751	1.07436e-06	1.92226e-05
ENSG00000286153	AP000331.1	novel transcript, antisense to RUNX1	273.257	223.853	150.936	50.1848	44.2302	11.2789	125.623	2.60958	0.535011	4.87762	1.07373e-06	1.92226e-05
ENSG00000286017	AC011322.1	novel transcript	26.4747	26.1162	34.8314	0	0	0	14.5704	7.29625	1.4959	4.8775	1.07438e-06	1.92226e-05
ENSG00000010030	ETV7	ETS variant transcription factor 7	13.2373	3.73089	10.555	105.29	54.3662	90.2308	46.235	-3.18537	0.653117	-4.87719	1.07608e-06	1.92397e-05
ENSG00000143590	EFNA3	ephrin A3	85.0972	203.333	194.211	31.4885	33.1726	15.7904	93.8489	2.57843	0.528776	4.87623	1.08132e-06	1.932e-05
ENSG00000203797	DDO	D-aspartate oxidase	7.56419	0	0	46.2487	62.6594	85.7193	33.6986	-4.66372	0.956525	-4.87569	1.08428e-06	1.93595e-05
ENSG00000275833	AC073107.2	sulfatase modifying factor 2 (SUMF2) pseudogene	27.4202	16.789	47.4973	0	0	0	15.2844	7.36429	1.51166	4.87166	1.10666e-06	1.97181e-05
ENSG00000259863	SH3RF3-AS1	SH3RF3 antisense RNA 1	265.692	138.043	204.766	43.2967	30.4082	4.51154	114.453	2.95135	0.60609	4.86949	1.11886e-06	1.98943e-05
ENSG00000284459	MIR24-1	microRNA 24-1	110.626	139.908	153.047	33.4565	24.8795	12.4067	79.0541	2.50506	0.514539	4.86856	1.12415e-06	1.99746e-05
ENSG00000161996	WDR90	WD repeat domain 90	1086.41	1145.38	865.507	426.078	154.806	178.206	642.731	2.02847	0.416783	4.86697	1.13322e-06	2.01081e-05
ENSG00000112038	OPRM1	opioid receptor mu 1	0	0	0	47.2327	18.4292	23.6856	14.8913	-7.37365	1.5165	-4.86227	1.16045e-06	2.05348e-05
ENSG00000162383	SLC1A7	solute carrier family 1 member 7	10.4008	11.1927	51.7193	273.556	165.863	136.474	108.201	-2.98286	0.613468	-4.8623	1.16032e-06	2.05348e-05
ENSG00000228294	BMS1P17	BMS1 pseudogene 17	98.3345	67.156	176.268	18.6963	1.84292	12.4067	62.4507	3.38201	0.695804	4.86058	1.17043e-06	2.06547e-05
ENSG00000187243	MAGED4B	MAGE family member D4B	239.218	518.593	434.864	116.114	95.832	45.1154	241.623	2.21123	0.455121	4.85856	1.18241e-06	2.08233e-05
ENSG00000260517	AC009093.2	novel transcript	15.1284	7.46178	12.666	114.146	131.769	45.1154	54.381	-3.0489	0.627621	-4.85786	1.18659e-06	2.08685e-05
ENSG00000224259	LINC01133	long intergenic non-protein coding RNA 1133	1425.85	183.746	338.814	77.7372	53.4448	122.939	367.089	2.94069	0.605335	4.85795	1.18608e-06	2.08685e-05
ENSG00000163710	PCOLCE2	procollagen C-endopeptidase enhancer 2	361.19	441.178	90.7727	59.0409	49.7589	34.9644	172.817	2.63398	0.542353	4.85658	1.19433e-06	2.09903e-05
ENSG00000159433	STARD9	StAR related lipid transfer domain containing 9	634.447	617.462	550.969	243.052	115.183	90.2308	375.224	2.00622	0.41343	4.85261	1.21847e-06	2.13708e-05
ENSG00000246523	FZD4-DT	FZD4 divergent transcript	98.3345	87.6759	52.7748	7.87212	13.8219	6.76731	44.5411	3.05912	0.630862	4.84911	1.24017e-06	2.16925e-05
ENSG00000224546	EIF4BP3	eukaryotic translation initiation factor 4B pseudogene 3	10.4008	4.66361	9.49947	67.897	91.2247	56.3943	40.0133	-3.13828	0.64759	-4.8461	1.25914e-06	2.19944e-05
ENSG00000142694	EVA1B	eva-1 homolog B	5077.47	3466.93	4669.52	9037.19	14387.7	36839	12246.3	-2.18922	0.451807	-4.84548	1.26308e-06	2.20484e-05
ENSG00000111674	ENO2	enolase 2	2374.21	13819.2	13958.9	2181.56	1614.4	1821.53	5961.64	2.42427	0.500374	4.84492	1.26666e-06	2.20935e-05
ENSG00000249061	AC109492.1	novel transcript	15.1284	50.367	26.3874	0	0	0	15.3138	7.36918	1.52105	4.8448	1.26738e-06	2.20935e-05
ENSG00000260877	AP005233.2	novel transcript	19.856	80.2141	101.328	0.984015	0	6.76731	34.8582	4.7631	0.983214	4.84442	1.26982e-06	2.21211e-05
ENSG00000115232	ITGA4	integrin subunit alpha 4	243	214.526	176.268	42.3126	47.916	67.6731	131.949	2.00857	0.415243	4.83709	1.31752e-06	2.29212e-05
ENSG00000169246	NPIPB3	nuclear pore complex interacting protein family member B3	57.677	105.398	41.1644	8.85613	3.68585	5.63943	37.0701	3.4937	0.722332	4.8367	1.32012e-06	2.29509e-05
ENSG00000256029	AL590560.2	novel protein	198.56	435.581	450.697	73.8011	86.6174	102.638	224.649	2.04481	0.42281	4.83624	1.3232e-06	2.29889e-05
ENSG00000170989	S1PR1	sphingosine-1-phosphate receptor 1	0	0	0	21.6483	35.937	27.0692	14.1091	-7.29628	1.50917	-4.83463	1.33393e-06	2.31442e-05
ENSG00000204991	SPIRE2	spire type actin nucleation factor 2	180.595	152.034	370.479	55.1048	33.1726	53.0106	140.733	2.31636	0.479216	4.83365	1.34049e-06	2.32424e-05
ENSG00000225968	ELFN1	extracellular leucine rich repeat and fibronectin type III domain containing 1	243.945	118.456	73.8847	1087.34	588.814	471.456	430.649	-2.29851	0.475645	-4.83242	1.34886e-06	2.33562e-05
ENSG00000125551	PLGLB2	plasminogen like B2	91.7159	131.514	27.4429	9.84015	7.37169	4.51154	45.3993	3.52199	0.72929	4.82935	1.36982e-06	2.36554e-05
ENSG00000101255	TRIB3	tribbles pseudokinase 3	8464.33	1183.62	1210.65	584.505	475.474	462.433	2063.5	2.83441	0.587	4.82864	1.37467e-06	2.37076e-05
ENSG00000172738	TMEM217	transmembrane protein 217	89.8248	152.034	94.9947	23.6164	5.52877	15.7904	63.6314	2.91192	0.603041	4.82872	1.37412e-06	2.37076e-05
ENSG00000204172	AGAP9	ArfGAP with GTPase domain, ankyrin repeat and PH domain 9	526.657	347.905	163.602	93.4814	61.7379	58.65	208.672	2.27907	0.472128	4.82723	1.38445e-06	2.38284e-05
ENSG00000287575	AL390755.3	novel transcript	46.3307	31.7125	90.7727	0.984015	5.52877	0	29.2215	4.63777	0.960732	4.82732	1.38379e-06	2.38284e-05
ENSG00000162599	NFIA	nuclear factor I A	23.6381	16.789	10.555	74.7851	126.24	122.939	62.4912	-2.66282	0.551859	-4.82517	1.39881e-06	2.40435e-05
ENSG00000198910	L1CAM	L1 cell adhesion molecule	68.0777	18.6544	25.3319	353.261	181.528	164.671	135.254	-2.64057	0.547423	-4.82364	1.40959e-06	2.41645e-05
ENSG00000287024	AL022162.1	novel transcript	5.67315	19.5872	10.555	54.1208	93.9891	168.055	58.6633	-3.138	0.651402	-4.81731	1.45507e-06	2.49093e-05
ENSG00000226525	RPS7P10	ribosomal protein S7 pseudogene 10	144.665	92.3395	55.9413	267.652	396.229	854.937	301.961	-2.37235	0.492748	-4.81453	1.47549e-06	2.51937e-05
ENSG00000198832	SELENOM	selenoprotein M	4837.3	5000.32	7298.76	11883	18177.7	49943.9	16190.2	-2.22302	0.462308	-4.80852	1.52053e-06	2.59284e-05
ENSG00000163141	BNIPL	BCL2 interacting protein like	66.1867	74.6178	47.4973	4.92007	5.52877	9.02308	34.629	3.28617	0.683899	4.80505	1.54714e-06	2.633e-05
ENSG00000173267	SNCG	synuclein gamma	15.1284	3.73089	13.7215	50.1848	74.6384	214.298	61.9503	-3.38185	0.70394	-4.80418	1.5539e-06	2.64122e-05
ENSG00000154736	ADAMTS5	ADAM metallopeptidase with thrombospondin type 1 motif 5	91.7159	305	156.213	888.565	951.87	577.477	495.14	-2.12836	0.44307	-4.80366	1.55789e-06	2.64431e-05
ENSG00000147642	SYBU	syntabulin	74.6964	109.128	56.9968	2.95204	9.21462	13.5346	44.4205	3.24019	0.674881	4.80113	1.57774e-06	2.67625e-05
ENSG00000280828	AC090114.3	pseudogene similar to part of tousled-like kinase 2 (TLK2)	126.7	121.254	116.105	26.5684	28.5653	19.174	73.0611	2.28824	0.476802	4.79914	1.59346e-06	2.69675e-05
ENSG00000054967	RELT	RELT TNF receptor	326.206	541.911	758.902	153.506	120.711	38.3481	323.264	2.37722	0.495349	4.79907	1.59401e-06	2.69675e-05
ENSG00000164188	RANBP3L	RAN binding protein 3 like	52.9494	29.8471	10.555	0	0	0	15.5586	7.39305	1.54049	4.79917	1.59327e-06	2.69675e-05
ENSG00000079215	SLC1A3	solute carrier family 1 member 3	552.186	303.135	146.714	81.6732	63.5809	40.6039	197.982	2.42909	0.506255	4.79816	1.60133e-06	2.70736e-05
ENSG00000203392	AC105020.1	novel transcript, antisense to CSPG4	75.6419	134.312	122.438	26.5684	12.9005	11.2789	63.8565	2.70776	0.564529	4.7965	1.61462e-06	2.72804e-05
ENSG00000165359	INTS6L	integrator complex subunit 6 like	208.961	202.401	107.661	20.6643	33.1726	46.2433	103.184	2.37958	0.496256	4.79506	1.62623e-06	2.74587e-05
ENSG00000253859	AC018616.1	novel transcript	7.56419	8.3945	5.27748	25.5844	72.7955	156.776	46.0653	-3.58024	0.747077	-4.79233	1.64855e-06	2.78172e-05
ENSG00000271199	AL353804.2	novel transcript, sense overlapping FTX	53.8949	60.6269	62.2743	4.92007	8.29316	2.25577	32.0442	3.49169	0.728881	4.79047	1.66388e-06	2.79844e-05
ENSG00000099139	PCSK5	proprotein convertase subtilisin/kexin type 5	173.031	184.679	203.711	41.3286	28.5653	59.7779	115.182	2.11968	0.442621	4.78892	1.67681e-06	2.81835e-05
ENSG00000136275	C7orf69	chromosome 7 open reading frame 69	68.0777	42.9052	47.4973	5.90409	3.68585	2.25577	28.3877	3.73024	0.779257	4.78692	1.69358e-06	2.84151e-05
ENSG00000276384	AC016876.4	novel transcript, antisense to TNFSF12	21.7471	13.0581	33.7759	57.0729	132.69	419.573	112.986	-3.15362	0.658837	-4.78665	1.69589e-06	2.84301e-05
ENSG00000252714	RNA5SP392	RNA, 5S ribosomal pseudogene 392	125.755	114.725	120.327	282.412	398.071	1028.63	344.987	-2.24324	0.468672	-4.78636	1.69833e-06	2.84525e-05
ENSG00000284564	MIR3064	microRNA 3064	592.844	1088.49	1078.72	272.572	295.789	117.3	574.285	2.00761	0.41957	4.78493	1.7105e-06	2.86193e-05
ENSG00000262678	AC004771.4	Novel transcript, antisense to CAMTA2	39.712	80.2141	79.1622	9.84015	1.84292	4.51154	35.8805	3.62301	0.757353	4.78378	1.72025e-06	2.87452e-05
ENSG00000179397	CATSPERE	catsper channel auxiliary subunit epsilon	86.9882	114.725	44.3308	11.8082	5.52877	0	43.8968	3.80708	0.796003	4.78275	1.72916e-06	2.88753e-05
ENSG00000102385	DRP2	dystrophin related protein 2	971.053	163.226	465.474	122.018	82.0101	42.8596	307.774	2.69424	0.563467	4.78154	1.73961e-06	2.90309e-05
ENSG00000165899	OTOGL	otogelin like	164.521	140.841	119.271	7.87212	24.8795	34.9644	82.0582	2.65524	0.556282	4.77319	1.8133e-06	3.02021e-05
ENSG00000266872	AC015688.6	novel transcript, antisense to KSR1	186.268	250.902	435.92	59.0409	66.3452	81.2077	179.947	2.07999	0.43581	4.7727	1.81777e-06	3.02571e-05
ENSG00000272574	AL596325.2	novel transcript, sense intronic to UAP1	28.3657	62.4924	7.38847	0	0	0	16.3744	7.46707	1.56481	4.77187	1.82527e-06	3.03624e-05
ENSG00000255992	AC131009.1	novel transcript	114.408	68.0887	117.16	12.7922	19.3507	16.9183	58.1197	2.60923	0.546865	4.77125	1.83087e-06	3.04163e-05
ENSG00000178726	THBD	thrombomodulin	7.56419	7.46178	4.22199	118.082	53.4448	38.3481	38.1871	-3.4413	0.722074	-4.76586	1.88052e-06	3.11809e-05
ENSG00000141052	MYOCD	myocardin	18.9105	9.32722	16.8879	115.13	94.9106	75.5683	55.1224	-2.66509	0.559203	-4.76587	1.8804e-06	3.11809e-05
ENSG00000107984	DKK1	dickkopf WNT signaling pathway inhibitor 1	313.914	113.792	683.962	1532.11	2402.25	1864.39	1151.74	-2.38377	0.500235	-4.76531	1.88566e-06	3.1246e-05
ENSG00000276365	MIR145	microRNA 145	137.101	76.4832	79.1622	19.6803	8.29316	2.25577	53.8293	3.26392	0.685207	4.76341	1.90353e-06	3.15219e-05
ENSG00000250722	SELENOP	selenoprotein P	108.735	84.8777	45.3863	227.307	419.265	374.458	210.005	-2.09294	0.439446	-4.76267	1.91049e-06	3.16168e-05
ENSG00000274904	AC093512.1	novel transcript, antisense to ALDOA	762.093	953.242	862.341	295.204	124.397	42.8596	506.689	2.47723	0.520191	4.76215	1.91539e-06	3.16776e-05
ENSG00000102048	ASB9	ankyrin repeat and SOCS box containing 9	9.45524	0	2.11099	79.7052	62.6594	54.1385	34.6782	-4.08014	0.85733	-4.75912	1.94438e-06	3.21365e-05
ENSG00000182601	HS3ST4	heparan sulfate-glucosamine 3-sulfotransferase 4	19.856	19.5872	39.0534	86.5933	144.669	237.984	91.2905	-2.58302	0.543035	-4.75663	1.96849e-06	3.24725e-05
ENSG00000183378	OVCH2	ovochymase 2 (gene/pseudogene)	100.226	134.312	39.0534	5.90409	12.9005	0	48.7326	3.83515	0.806557	4.75497	1.98477e-06	3.27202e-05
ENSG00000238202	AC002465.2	#N/A	20.8015	90.474	356.758	0	0	0	78.0056	9.71714	2.04378	4.75449	1.98945e-06	3.27763e-05
ENSG00000064270	ATP2C2	ATPase secretory pathway Ca2+ transporting 2	86.9882	187.477	139.326	30.5045	14.7434	28.1971	81.206	2.49849	0.527186	4.73929	2.14472e-06	3.50214e-05
ENSG00000095464	PDE6C	phosphodiesterase 6C	69.9688	64.3578	52.7748	3.93606	9.21462	6.76731	34.5032	3.22812	0.681711	4.73532	2.18705e-06	3.56899e-05
ENSG00000285882	AC093516.1	novel transcript, sense intronic to HS3ST4	19.856	19.5872	39.0534	86.5933	141.905	237.984	90.8298	-2.57445	0.54384	-4.73383	2.20325e-06	3.59317e-05
ENSG00000116106	EPHA4	EPH receptor A4	180.595	235.979	73.8847	31.4885	32.2512	13.5346	94.6221	2.66067	0.562553	4.72963	2.24932e-06	3.66366e-05
ENSG00000178809	TRIM73	tripartite motif containing 73	108.735	95.1376	147.769	16.7283	16.5863	0	64.1595	3.38156	0.715064	4.72903	2.25598e-06	3.66988e-05
ENSG00000196932	TMEM26	transmembrane protein 26	7.56419	0	0	371.958	505.882	315.808	200.202	-7.29248	1.54256	-4.72752	2.27284e-06	3.69497e-05
ENSG00000286039	AC093849.2	novel transcript	4.72762	12.1254	21.1099	86.5933	111.497	85.7193	53.6287	-2.91191	0.616336	-4.72456	2.30618e-06	3.74445e-05
ENSG00000171790	SLFNL1	schlafen like 1	1076.95	407.6	601.633	19.6803	16.5863	0	353.742	5.84034	1.23779	4.71838	2.37736e-06	3.8576e-05
ENSG00000262873	AC127496.5	novel transcript	26.4747	176.284	222.71	19.6803	9.21462	14.6625	78.171	3.28958	0.697377	4.71707	2.39261e-06	3.87991e-05
ENSG00000264608	RP11-192H23.8	#N/A	20.8015	30.7798	28.4984	0	0	0	13.3466	7.17014	1.52071	4.715	2.41713e-06	3.9123e-05
ENSG00000143217	NECTIN4	nectin cell adhesion molecule 4	64.2957	87.6759	108.716	5.90409	14.7434	0	46.8892	3.62847	0.769811	4.71345	2.43553e-06	3.93714e-05
ENSG00000187955	COL14A1	collagen type XIV alpha 1 chain	847.19	72.7523	71.7738	17131.7	14532.4	10219.8	7145.93	-5.40019	1.14591	-4.71257	2.44612e-06	3.9493e-05
ENSG00000250155	AC008957.1	novel transcript	508.692	271.422	132.993	74.7851	58.0521	38.3481	180.715	2.4137	0.512178	4.71262	2.44553e-06	3.9493e-05
ENSG00000215399	HMGB3P7	high mobility group box 3 pseudogene 7	17.0194	18.6544	49.6083	0	0	0	14.2137	7.25909	1.54156	4.70894	2.49011e-06	4.01279e-05
ENSG00000158560	DYNC1I1	dynein cytoplasmic 1 intermediate chain 1	210.852	230.382	160.435	53.1368	58.0521	27.0692	123.321	2.11697	0.449616	4.70839	2.49683e-06	4.02112e-05
ENSG00000246627	CACNA1C-AS1	CACNA1C antisense RNA 1	134.264	91.4068	11.6105	6.8881	4.60731	2.25577	41.8388	4.09892	0.870987	4.70606	2.52548e-06	4.06471e-05
ENSG00000105989	WNT2	Wnt family member 2	30.2568	210.795	987.945	3.93606	0	2.25577	205.865	7.64123	1.62447	4.70383	2.55328e-06	4.1069e-05
ENSG00000267322	SNHG22	small nucleolar RNA host gene 22	43.4941	77.4159	103.439	7.87212	5.52877	12.4067	41.6927	3.1318	0.666031	4.70218	2.57394e-06	4.1324e-05
ENSG00000174599	TRAM1L1	translocation associated membrane protein 1 like 1	52.9494	48.5015	45.3863	134.81	265.381	205.275	125.384	-2.04361	0.434789	-4.70024	2.59854e-06	4.16671e-05
ENSG00000249102	AC034223.1	novel transcript	63.3501	50.367	23.2209	0	0	2.25577	23.199	6.05289	1.2883	4.69836	2.62262e-06	4.19229e-05
ENSG00000089041	P2RX7	purinergic receptor P2X 7	11.3463	45.7034	42.2199	290.284	194.428	120.684	117.444	-2.61064	0.556684	-4.68963	2.737e-06	4.35893e-05
ENSG00000015413	DPEP1	dipeptidase 1	1.89105	2.79817	2.11099	35.4245	41.4658	47.3712	21.8436	-4.18816	0.893879	-4.68538	2.79438e-06	4.44757e-05
ENSG00000251360	KHDC1P1	KH domain containing 1 pseudogene 1	0	0	0	14.7602	16.5863	54.1385	14.2475	-7.30636	1.55951	-4.68502	2.79931e-06	4.45267e-05
ENSG00000101210	EEF1A2	eukaryotic translation elongation factor 1 alpha 2	17.0194	292.875	315.593	14.7602	13.8219	27.0692	113.523	3.49516	0.746065	4.68479	2.80246e-06	4.45493e-05
ENSG00000246731	AC100786.1	novel transcript, antisense to RPL38	25.5292	25.1835	20.0544	95.4494	101.361	165.799	72.2294	-2.35398	0.502626	-4.68335	2.82218e-06	4.48076e-05
ENSG00000204011	COL5A1-AS1	COL5A1 antisense RNA 1	37.821	49.4343	84.4397	5.90409	4.60731	0	30.3677	3.99655	0.853439	4.68287	2.82885e-06	4.48858e-05
ENSG00000236914	LINC01852	long intergenic non-protein coding RNA 1852	5.67315	8.3945	8.44397	74.7851	58.0521	55.2664	35.1025	-3.06526	0.654675	-4.68211	2.83935e-06	4.50248e-05
ENSG00000255513	AC005363.1	ribosomal protein L26 (RPL26) pseudogene	88.8793	58.7615	53.8303	10.8242	5.52877	1.12789	36.492	3.5089	0.749613	4.68095	2.85548e-06	4.52527e-05
ENSG00000283689	AC018553.2	novel transcript, antisense to IRX3	850.026	515.795	350.425	192.867	101.361	49.6269	343.35	2.31787	0.495695	4.676	2.92521e-06	4.63009e-05
ENSG00000213599	SLX1A-SULT1A3	SLX1A-SULT1A3 readthrough (NMD candidate)	164.521	263.96	211.099	39.3606	46.0731	4.51154	121.588	2.82115	0.603391	4.6755	2.93243e-06	4.63868e-05
ENSG00000272463	AL357054.4	novel transcript	3.7821	3.73089	2.11099	41.3286	55.2877	40.6039	24.474	-3.82533	0.818322	-4.67461	2.94519e-06	4.65315e-05
ENSG00000258920	FOXN3-AS1	FOXN3 antisense RNA 1	30.2568	34.5107	48.5528	107.258	178.764	258.286	109.605	-2.26528	0.484681	-4.67375	2.95744e-06	4.66965e-05
ENSG00000236682	MAP3K2-DT	MAP3K2 divergent transcript	168.303	112.859	182.601	47.2327	16.5863	18.0462	90.9381	2.49986	0.535046	4.67224	2.97938e-06	4.69854e-05
ENSG00000214954	LRRC69	leucine rich repeat containing 69	116.299	135.245	83.3842	19.6803	16.5863	27.0692	66.3774	2.40933	0.515719	4.67178	2.98599e-06	4.70607e-05
ENSG00000234793	AC114730.2	novel transcript	208.961	204.266	181.545	55.1048	38.7014	10.151	116.455	2.50971	0.537319	4.6708	3.00035e-06	4.72583e-05
ENSG00000272345	AL031775.1	novel transcript, antisense to ACOT13	269.474	171.621	233.265	530.384	665.295	1540.69	568.455	-2.02033	0.43305	-4.66534	3.08111e-06	4.84416e-05
ENSG00000266010	GATA6-AS1	GATA6 antisense RNA 1 (head to head)	35.9299	11.1927	157.269	1.96803	0	4.51154	35.1452	5.02465	1.07768	4.66246	3.12449e-06	4.90638e-05
ENSG00000269378	AC022149.1	integrin beta 1 pseudogene 1	2764.71	4850.15	2698.9	782.292	1181.31	248.135	2087.59	2.22082	0.476702	4.6587	3.18206e-06	4.99375e-05
ENSG00000128298	BAIAP2L2	BAR/IMD domain containing adaptor protein 2 like 2	180.595	436.514	586.856	105.29	97.6749	67.6731	245.767	2.15158	0.462147	4.65563	3.2299e-06	5.05652e-05
ENSG00000155980	KIF5A	kinesin family member 5A	31.2023	70.8869	94.9947	8.85613	2.76439	0	34.7841	4.06145	0.872559	4.65464	3.24547e-06	5.07782e-05
ENSG00000279983	AC244517.10	novel protein	51.0583	37.3089	23.2209	123.002	199.036	196.252	104.98	-2.21233	0.475405	-4.65358	3.26227e-06	5.101e-05
ENSG00000236801	RPL24P8	ribosomal protein L24 pseudogene 8	247.727	176.284	163.602	374.91	662.531	2184.71	634.961	-2.45449	0.528215	-4.64676	3.37184e-06	5.26595e-05
ENSG00000183840	GPR39	G protein-coupled receptor 39	403.739	87.6759	62.2743	1243.79	1145.38	896.669	639.922	-2.5684	0.552892	-4.64539	3.39439e-06	5.29156e-05
ENSG00000183625	CCR3	C-C motif chemokine receptor 3	0	0	2.11099	78.7212	66.3452	9.02308	26.0334	-6.27435	1.35079	-4.64496	3.40139e-06	5.29926e-05
ENSG00000234268	AP000936.3	ribosomal protein S27 (metallopanstimulin 1) (RPS27) pseudogene	0.945524	3.73089	3.16649	23.6164	43.3087	78.952	25.62	-4.21901	0.908596	-4.64344	3.42656e-06	5.33204e-05
ENSG00000266002	AC091059.1	novel transcript, antisense to YPEL2	60.5136	42.9052	58.0523	151.538	317.904	200.764	138.613	-2.05466	0.442518	-4.64312	3.43181e-06	5.33619e-05
ENSG00000137142	IGFBPL1	insulin like growth factor binding protein like 1	65.2412	869.297	1383.76	33.4565	11.0575	20.3019	397.185	5.16104	1.11157	4.64303	3.43336e-06	5.33619e-05
ENSG00000244286	ITGB5-AS1	ITGB5 antisense RNA 1	29.3113	26.1162	21.1099	0	0	0	12.7562	7.10553	1.53156	4.6394	3.49422e-06	5.42751e-05
ENSG00000143127	ITGA10	integrin subunit alpha 10	819.77	191.208	118.216	61.0089	55.2877	49.6269	215.853	2.76657	0.596793	4.63573	3.55674e-06	5.52129e-05
ENSG00000119457	SLC46A2	solute carrier family 46 member 2	71.8598	42.9052	41.1644	5.90409	1.84292	4.51154	28.0313	3.68013	0.794091	4.6344	3.5798e-06	5.55375e-05
ENSG00000256195	AP002518.1	novel transcript	52.9494	51.2997	31.6649	0	1.84292	4.51154	23.7114	4.46253	0.963274	4.63267	3.6098e-06	5.59036e-05
ENSG00000200087	SNORA73B	small nucleolar RNA, H/ACA box 73B	54.8404	21.4526	46.4418	1.96803	0.921462	0	20.9374	5.36499	1.15816	4.63233	3.61574e-06	5.59604e-05
ENSG00000287733	AC083862.2	novel transcript	9.45524	1.86544	2.11099	49.2007	43.3087	87.975	32.3194	-3.73711	0.806899	-4.63145	3.63119e-06	5.61322e-05
ENSG00000188452	CERKL	ceramide kinase like	146.556	120.321	102.383	20.6643	18.4292	34.9644	73.8864	2.32575	0.502652	4.62696	3.71066e-06	5.73264e-05
ENSG00000236024	PRRX2-AS1	PRRX2 antisense RNA 1	66.1867	121.254	161.491	22.6323	9.21462	22.5577	67.2227	2.68694	0.580901	4.62548	3.73739e-06	5.77047e-05
ENSG00000099251	HSD17B7P2	hydroxysteroid 17-beta dehydrogenase 7 pseudogene 2	30.2568	46.6361	41.1644	1.96803	1.84292	0	20.3114	4.90269	1.06013	4.62462	3.7529e-06	5.78749e-05
ENSG00000234911	TEX21P	testis expressed 21, pseudogene	86.0427	55.9633	31.6649	1.96803	6.45023	5.63943	31.2881	3.62879	0.784954	4.62293	3.78352e-06	5.82427e-05
ENSG00000288545	AC023421.2	novel transcript, antisense to SLC14A1 and SLC14A2	0	0	0	27.5524	43.3087	10.151	13.502	-7.23511	1.56568	-4.62108	3.81751e-06	5.87309e-05
ENSG00000136149	RPL13AP25	ribosomal protein L13a pseudogene 25	176.813	69.9541	89.7172	239.116	379.642	1701.98	442.87	-2.7852	0.603435	-4.61558	3.91997e-06	6.02354e-05
ENSG00000235313	HM13-IT1	HM13 intronic transcript 1	49.1673	27.9817	56.9968	3.93606	0	0	23.0136	5.07015	1.09936	4.61193	3.98954e-06	6.12315e-05
ENSG00000268812	AC004264.1	novel transcript, antisense to LIF	47.2762	84.8777	170.99	0.984015	0	15.7904	53.3198	4.21663	0.914461	4.61105	4.00635e-06	6.14197e-05
ENSG00000142149	HUNK	hormonally up-regulated Neu-associated kinase	18.9105	54.0979	176.268	5.90409	0	6.76731	43.6579	4.31989	0.936858	4.61104	4.00656e-06	6.14197e-05
ENSG00000196972	SMIM10L2B	small integral membrane protein 10 like 2B	28.3657	16.789	21.1099	156.458	136.376	71.0568	71.6927	-2.45845	0.533199	-4.61076	4.01197e-06	6.14661e-05
ENSG00000171889	MIR31HG	MIR31 host gene	362.136	1091.28	206.877	110.21	95.832	108.277	329.103	2.40174	0.522725	4.59465	4.33467e-06	6.61743e-05
ENSG00000281896	AC018638.8	pseudogene, similar to general transcription factor IIi GTF2I	85.0972	120.321	84.4397	15.7442	11.979	0	52.9302	3.36775	0.733347	4.5923	4.38393e-06	6.68472e-05
ENSG00000229196	AC087071.1	novel transcript	0	0	0	7.87212	18.4292	60.9058	14.5345	-7.33505	1.59734	-4.59204	4.38944e-06	6.68916e-05
ENSG00000243302	AC018638.4	novel pseudogene	372.537	423.456	390.534	135.794	28.5653	18.0462	228.155	2.69947	0.588127	4.58994	4.43383e-06	6.74883e-05
ENSG00000187608	ISG15	ISG15 ubiquitin like modifier	800.859	402.003	552.025	1218.21	1817.12	5161.2	1658.57	-2.22347	0.484528	-4.58893	4.45518e-06	6.77733e-05
ENSG00000185482	STAC3	SH3 and cysteine rich domain 3	326.206	143.639	118.216	7.87212	11.979	53.0106	110.154	3.02518	0.65938	4.58791	4.47706e-06	6.8066e-05
ENSG00000132874	SLC14A2	solute carrier family 14 member 2	52.9494	55.9633	18.9989	2.95204	0.921462	0	21.9642	5.01277	1.093	4.58624	4.5129e-06	6.85706e-05
ENSG00000163661	PTX3	pentraxin 3	572.988	66.2233	52.7748	6433.49	9928.75	6143.59	3866.3	-5.02322	1.09534	-4.586	4.51816e-06	6.86101e-05
ENSG00000240032	LNCSRLR	lncRNA sorafenib resistance in renal cell carcinoma associated	52.9494	115.658	47.4973	5.90409	11.979	2.25577	39.3738	3.40291	0.742091	4.58557	4.52748e-06	6.87112e-05
ENSG00000159496	RGL4	ral guanine nucleotide dissociation stimulator like 4	767.766	461.697	583.689	234.196	97.6749	54.1385	366.527	2.23034	0.486404	4.58537	4.5319e-06	6.87379e-05
ENSG00000284730	TMDD1	transmembrane and death domain 1	10.4008	7.46178	10.555	55.1048	72.7955	75.5683	38.6477	-2.842	0.619946	-4.58427	4.55582e-06	6.90217e-05
ENSG00000236769	LINC02659	long intergenic non-protein coding RNA 2659	8.50972	37.3089	35.8869	0	0	0	13.6176	7.19861	1.57147	4.58082	4.63155e-06	6.99613e-05
ENSG00000143847	PPFIA4	PTPRF interacting protein alpha 4	300.677	3501.44	3250.93	452.647	260.774	358.667	1354.19	2.71789	0.593466	4.57968	4.65679e-06	7.02659e-05
ENSG00000234062	AL390879.1	transmembrane 9 superfamily member 2 (TM9SF2) pseudogene	90.7703	48.5015	58.0523	5.90409	9.21462	9.02308	36.911	3.03244	0.662152	4.57967	4.65716e-06	7.02659e-05
ENSG00000256393	RPL41P5	ribosomal protein L41 pseudogene 5	13.2373	11.1927	5.27748	35.4245	66.3452	191.74	53.8696	-3.29608	0.719954	-4.57818	4.69037e-06	7.06844e-05
ENSG00000196616	ADH1B	alcohol dehydrogenase 1B (class I), beta polypeptide	7.56419	0	4.22199	56.0888	70.9526	45.1154	30.6572	-3.87364	0.846332	-4.57697	4.71754e-06	7.10523e-05
ENSG00000286517	AP000696.2	novel transcript	15.1284	41.0398	21.1099	0	0	0	12.8797	7.11958	1.55599	4.57559	4.74891e-06	7.14445e-05
ENSG00000238184	CD81-AS1	CD81 antisense RNA 1	1189.47	1046.51	1102.99	8981.1	5108.58	1478.66	3151.22	-2.22119	0.486075	-4.56965	4.88549e-06	7.33677e-05
ENSG00000110195	FOLR1	folate receptor alpha	9.45524	20.5199	54.8858	131.858	187.057	216.554	103.388	-2.66432	0.583125	-4.56903	4.89977e-06	7.34966e-05
ENSG00000254656	RTL1	retrotransposon Gag like 1	164.521	117.523	115.049	20.6643	39.6229	20.3019	79.6137	2.29524	0.502517	4.56749	4.93597e-06	7.39106e-05
ENSG00000258537	FRMD6-AS2	FRMD6 antisense RNA 2	41.6031	30.7798	56.9968	3.93606	1.84292	0	22.5264	4.44892	0.974031	4.56754	4.93488e-06	7.39106e-05
ENSG00000115590	IL1R2	interleukin 1 receptor type 2	0	0	0	31.4885	31.3297	12.4067	12.5375	-7.12747	1.56208	-4.5628	5.04768e-06	7.54957e-05
ENSG00000257150	PGAM1P5	phosphoglycerate mutase 1 pseudogene 5	480.326	124.985	198.433	1022.39	1421.82	968.853	702.801	-2.0861	0.457267	-4.56212	5.06407e-06	7.56531e-05
ENSG00000175787	ZNF169	zinc finger protein 169	54.8404	93.2722	71.7738	12.7922	11.0575	6.76731	41.7506	2.83687	0.622172	4.55962	5.12454e-06	7.6468e-05
ENSG00000103522	IL21R	interleukin 21 receptor	145.611	147.37	86.5507	22.6323	22.1151	33.8366	76.3526	2.27759	0.499713	4.55781	5.16897e-06	7.70418e-05
ENSG00000255320	AP000759.1	novel transcript	153.175	161.361	299.761	64.945	35.0155	22.5577	122.803	2.32197	0.50951	4.55726	5.18242e-06	7.71978e-05
ENSG00000188015	S100A3	S100 calcium binding protein A3	123.864	35.4434	124.549	301.109	398.071	648.534	271.928	-2.24805	0.493582	-4.55457	5.2494e-06	7.8092e-05
ENSG00000234409	CCDC188	coiled-coil domain containing 188	330.933	502.737	881.339	114.146	77.4028	203.019	351.596	2.12192	0.465939	4.55408	5.26157e-06	7.81961e-05
ENSG00000257859	CASC18	cancer susceptibility 18	78.4785	17.7217	37.9979	0	1.84292	0	22.6735	6.09279	1.33795	4.55383	5.26778e-06	7.82434e-05
ENSG00000231924	PSG1	pregnancy specific beta-1-glycoprotein 1	0	45.7034	46.4418	3497.19	2745.03	3212.22	1591.1	-6.68141	1.46746	-4.55306	5.28716e-06	7.84861e-05
ENSG00000237513	AC007384.1	novel transcript	115.354	263.028	157.269	35.4245	49.7589	31.5808	108.736	2.19494	0.482226	4.55169	5.32178e-06	7.89546e-05
ENSG00000133878	DUSP26	dual specificity phosphatase 26	15.1284	130.581	99.2167	7.87212	7.37169	4.51154	44.1136	3.62467	0.797321	4.54607	5.46579e-06	8.09514e-05
ENSG00000111886	GABRR2	gamma-aminobutyric acid type A receptor subunit rho2	41.6031	70.8869	107.661	3.93606	11.979	9.02308	40.8481	3.13849	0.691179	4.54078	5.60471e-06	8.28187e-05
ENSG00000198759	EGFL6	EGF like domain multiple 6	0.945524	5.59633	2.11099	38.3766	49.7589	47.3712	24.0266	-3.95935	0.872104	-4.54	5.62534e-06	8.30284e-05
ENSG00000111052	LIN7A	lin-7 homolog A, crumbs cell polarity complex component	406.575	443.976	73.8847	1428.79	1465.12	1577.91	899.377	-2.27344	0.50107	-4.53716	5.70161e-06	8.39621e-05
ENSG00000226084	AC113935.1	ribosomal protein L17 (RPL17) pseudogene	127.646	100.734	126.66	243.052	403.6	900.052	316.957	-2.12266	0.467814	-4.5374	5.69519e-06	8.39621e-05
ENSG00000010310	GIPR	gastric inhibitory polypeptide receptor	46.3307	252.768	289.206	25.5844	23.958	37.2202	112.511	2.764	0.609184	4.53722	5.70015e-06	8.39621e-05
ENSG00000260911	AC135050.3	novel transcript	74.6964	97.9358	67.5518	13.7762	12.9005	2.25577	44.8527	3.03666	0.669882	4.53312	5.81188e-06	8.55371e-05
ENSG00000230291	AC078817.1	ribosomal protein L26 (RPL26) pseudogene	139.938	105.398	110.827	5.90409	11.979	33.8366	67.9803	2.7985	0.618002	4.5283	5.94602e-06	8.72623e-05
ENSG00000155511	GRIA1	glutamate ionotropic receptor AMPA type subunit 1	20.8015	67.156	4.22199	0	0	0	15.3633	7.37514	1.62882	4.5279	5.95714e-06	8.7376e-05
ENSG00000238178	AC078993.1	novel transcript, antisense to MAGEB17	0	3.73089	4.22199	56.0888	45.1516	36.0923	24.2143	-4.12465	0.911354	-4.52585	6.01542e-06	8.81305e-05
ENSG00000162433	AK4	adenylate kinase 4	170.194	3518.23	2990.22	56.0888	93.0676	92.4866	1153.38	4.78868	1.05837	4.52459	6.0514e-06	8.86073e-05
ENSG00000278224	PRICKLE4	prickle planar cell polarity protein 4	155.066	247.171	147.769	52.1528	48.8375	27.0692	113.011	2.09893	0.464249	4.52113	6.15112e-06	9.00164e-05
ENSG00000105048	TNNT1	troponin T1, slow skeletal type	9.45524	28.9144	39.0534	0	0	0	12.9038	7.12035	1.57657	4.51634	6.29166e-06	9.19688e-05
ENSG00000198796	ALPK2	alpha kinase 2	2318.43	1564.17	4826.78	1074.54	555.641	374.458	1785.67	2.11891	0.469205	4.51595	6.30331e-06	9.20869e-05
ENSG00000187045	TMPRSS6	transmembrane serine protease 6	29.3113	96.0704	68.6073	9.84015	1.84292	4.51154	35.0306	3.58567	0.794097	4.51541	6.31939e-06	9.22695e-05
ENSG00000204971	AP000812.1	novel transcript	9.45524	22.3853	55.9413	132.842	187.057	218.81	104.415	-2.62378	0.581095	-4.51523	6.32495e-06	9.22948e-05
ENSG00000249476	AC008467.1	novel transcript	49.1673	40.107	50.6638	5.90409	1.84292	0	24.6142	4.14755	0.919452	4.51089	6.45564e-06	9.38869e-05
ENSG00000118526	TCF21	transcription factor 21	11.3463	1.86544	0	55.1048	84.7745	59.7779	35.4782	-3.90132	0.865029	-4.51004	6.48153e-06	9.42104e-05
ENSG00000264290	AC104564.3	novel transcript	30.2568	27.9817	64.3853	0	0	2.25577	20.8132	5.88864	1.30595	4.50909	6.51054e-06	9.45255e-05
ENSG00000198483	ANKRD35	ankyrin repeat domain 35	38.7665	30.7798	42.2199	119.066	135.455	227.833	99.0199	-2.10949	0.467942	-4.50802	6.54363e-06	9.48991e-05
ENSG00000125046	SSUH2	ssu-2 homolog	18.9105	64.3578	47.4973	0	1.84292	3.38366	22.6654	4.6785	1.03838	4.50559	6.61874e-06	9.57891e-05
ENSG00000237624	OXCT2P1	3-oxoacid CoA-transferase 2 pseudogene 1	20.8015	36.3762	49.6083	159.41	131.769	182.717	96.7805	-2.1525	0.477863	-4.50444	6.6548e-06	9.62409e-05
ENSG00000228372	SMIM10L2B-AS1	SMIM10L2B antisense RNA 1	31.2023	16.789	21.1099	163.346	136.376	71.0568	73.3135	-2.42463	0.538417	-4.50325	6.69223e-06	9.66738e-05
ENSG00000116711	PLA2G4A	phospholipase A2 group IVA	31.2023	74.6178	65.4408	258.796	280.124	170.311	146.749	-2.05144	0.455764	-4.50111	6.75988e-06	9.74873e-05
ENSG00000144730	IL17RD	interleukin 17 receptor D	34.0389	152.966	93.9392	11.8082	10.1361	0	50.4815	3.6587	0.812841	4.50112	6.75966e-06	9.74873e-05
ENSG00000260910	LINC00565	long intergenic non-protein coding RNA 565	269.474	254.633	298.705	94.4654	74.6384	30.4529	170.395	2.03966	0.453474	4.49785	6.86431e-06	9.88829e-05
ENSG00000258035	AC123567.2	novel transcript, antisense to PLXNC1	0	0	0	53.1368	21.1936	6.76731	13.5163	-7.23564	1.60897	-4.49708	6.88943e-06	9.91341e-05
ENSG00000229694	AL158071.1	novel transcript	5.67315	0	4.22199	24.6004	42.3872	111.661	31.4239	-4.18021	0.929718	-4.49621	6.91741e-06	9.94258e-05
ENSG00000203706	SERTAD4-AS1	SERTAD4 antisense RNA 1	91.7159	27.9817	77.0512	3.93606	0	9.02308	34.9513	3.96117	0.8816	4.49316	7.01733e-06	0.000100694
ENSG00000144749	LRIG1	leucine rich repeats and immunoglobulin like domains 1	83.2061	221.988	111.883	35.4245	5.52877	5.63943	77.2782	3.1585	0.703111	4.49218	7.04967e-06	0.000101101
ENSG00000278864	AC055811.4	novel transcript	115.354	63.4251	80.2177	14.7602	9.21462	0	47.1619	3.41467	0.760414	4.49053	7.10446e-06	0.000101831
ENSG00000260867	AC009107.1	novel transcript, antisense to CSNK2A2	20.8015	20.5199	22.1654	201.723	122.554	54.1385	73.6505	-2.57733	0.574402	-4.48698	7.22414e-06	0.000103431
ENSG00000198064	NPIPB13	nuclear pore complex interacting protein family, member B13	60.5136	57.8288	63.3298	10.8242	5.52877	6.76731	34.1321	2.97417	0.663223	4.48442	7.31141e-06	0.000104564
ENSG00000224975	INE1	inactivation escape 1	89.8248	58.7615	118.216	16.7283	1.84292	0	47.5622	3.83202	0.854589	4.48405	7.32411e-06	0.00010463
ENSG00000260778	AC009065.5	novel transcript	197.615	123.119	185.767	42.3126	50.6804	24.8135	104.051	2.09873	0.468132	4.48321	7.3529e-06	0.000104983
ENSG00000272702	AC010913.1	novel transcript	0	22.3853	8.44397	80.6892	82.9316	207.531	66.9968	-3.58532	0.800285	-4.48006	7.46235e-06	0.000106369
ENSG00000007402	CACNA2D2	calcium voltage-gated channel auxiliary subunit alpha2delta 2	141.829	82.0795	301.872	15.7442	30.4082	41.7318	102.277	2.58349	0.576745	4.47943	7.48425e-06	0.000106564
ENSG00000187583	PLEKHN1	pleckstrin homology domain containing N1	48.2217	290.077	412.699	49.2007	28.5653	30.4529	143.203	2.79395	0.623721	4.47948	7.48259e-06	0.000106564
ENSG00000260018	AC040169.1	novel transcript, antisense to MBTPS1	9.45524	11.1927	8.44397	29.5204	77.4028	146.625	47.1067	-3.11949	0.696554	-4.47846	7.51841e-06	0.000106991
ENSG00000243406	MRPS31P5	mitochondrial ribosomal protein S31 pseudogene 5	144.665	219.19	118.216	33.4565	42.3872	40.6039	99.753	2.05033	0.458049	4.47622	7.59747e-06	0.000107878
ENSG00000143226	FCGR2A	Fc fragment of IgG receptor IIa	1.89105	1.86544	0	35.4245	55.2877	22.5577	19.5044	-4.8822	1.09116	-4.47432	7.66537e-06	0.000108511
ENSG00000217576	AL158066.1	novel transcript	146.556	221.055	120.327	35.4245	42.3872	41.7318	101.247	2.03007	0.453758	4.47391	7.68021e-06	0.000108635
ENSG00000266865	AC138207.8	SMAD specific E3 ubiquitin protein ligase 2 (SMURF2) pseudogene	166.412	138.976	98.1612	295.204	433.087	927.122	343.16	-2.035	0.454929	-4.47324	7.7044e-06	0.000108917
ENSG00000197180	AC244090.1	novel transcript	44.4396	55.0306	72.8292	143.666	214.701	382.353	152.17	-2.10441	0.470618	-4.47159	7.76401e-06	0.000109639
ENSG00000185862	EVI2B	ecotropic viral integration site 2B	5.67315	13.0581	0	49.2007	88.4603	87.975	40.7279	-3.57281	0.800276	-4.46447	8.02681e-06	0.000113034
ENSG00000154930	ACSS1	acyl-CoA synthetase short chain family member 1	54.8404	130.581	54.8858	421.158	226.68	350.772	206.486	-2.05314	0.460028	-4.46309	8.07877e-06	0.000113649
ENSG00000285628	AC126755.7	novel transcript	295.004	245.306	754.68	115.13	105.047	89.1029	267.378	2.0647	0.462874	4.46061	8.17269e-06	0.000114845
ENSG00000269161	AC010618.2	novel transcript, antisense PGLS	56.7315	30.7798	54.8858	4.92007	2.76439	4.51154	25.7655	3.55235	0.79641	4.46045	8.1787e-06	0.000114867
ENSG00000125637	PSD4	pleckstrin and Sec7 domain containing 4	53.8949	219.19	279.707	29.5204	22.1151	38.3481	107.129	2.62183	0.587842	4.4601	8.19216e-06	0.000114993
ENSG00000286836	AC092844.1	novel transcript	29.3113	333.914	192.1	13.7762	13.8219	34.9644	102.981	3.15715	0.708011	4.45918	8.22755e-06	0.000115427
ENSG00000105672	ETV2	ETS variant transcription factor 2	56.7315	45.7034	59.1078	136.778	191.664	342.877	138.81	-2.05453	0.460869	-4.45796	8.27438e-06	0.000115958
ENSG00000259727	AC103740.2	novel transcript	32.1478	9.32722	32.7204	0	0	0	12.3659	7.05916	1.58416	4.45608	8.34717e-06	0.000116851
ENSG00000232385	RPS3AP25	RPS3A pseudogene 25	11.3463	5.59633	6.33298	36.4086	60.8165	108.277	38.1296	-3.13773	0.704548	-4.45353	8.44713e-06	0.000118186
ENSG00000240509	RPL34P18	ribosomal protein L34 pseudogene 18	66.1867	29.8471	23.2209	123.986	158.491	392.504	132.373	-2.49741	0.561058	-4.45124	8.53755e-06	0.000119387
ENSG00000240583	AQP1	aquaporin 1 (Colton blood group)	1755.84	5965.69	37654.8	677.002	336.334	327.087	7786.13	5.08115	1.14249	4.44745	8.68973e-06	0.000121383
ENSG00000158352	SHROOM4	shroom family member 4	192.887	159.495	164.657	54.1208	38.7014	14.6625	104.087	2.2602	0.508517	4.44468	8.80209e-06	0.000122687
ENSG00000257456	AC009320.1	novel transcript	1.89105	10.2599	6.33298	84.6253	78.3242	31.5808	35.5024	-3.39657	0.764738	-4.44149	8.93397e-06	0.000124257
ENSG00000279812	AC120057.4	TEC	67.1322	44.7707	47.4973	2.95204	3.68585	9.02308	29.1769	3.37019	0.758975	4.44044	8.97733e-06	0.000124793
ENSG00000187961	KLHL17	kelch like family member 17	955.925	1190.15	1441.81	477.247	206.407	81.2077	725.458	2.22893	0.502094	4.43926	9.02674e-06	0.000125412
ENSG00000091129	NRCAM	neuronal cell adhesion molecule	22.6926	37.3089	87.6062	3.93606	3.68585	2.25577	26.2476	3.88867	0.876145	4.43838	9.0639e-06	0.00012586
ENSG00000104381	GDAP1	ganglioside induced differentiation associated protein 1	13.2373	0.932722	0	86.5933	73.7169	60.9058	39.231	-3.95016	0.89038	-4.43649	9.14388e-06	0.000126766
ENSG00000234585	CCT6P3	chaperonin containing TCP1 subunit 6 pseudogene 3	117.245	201.468	157.269	47.2327	37.7799	32.7087	98.9505	2.01399	0.453958	4.43651	9.14294e-06	0.000126766
ENSG00000265489	AC005358.1	novel transcript, antisense to MYOCD	17.0194	5.59633	16.8879	101.354	85.6959	68.801	49.2257	-2.70061	0.608824	-4.43578	9.17406e-06	0.000127065
ENSG00000134333	LDHA	lactate dehydrogenase A	409.412	735.918	1214.88	231.243	227.601	82.3356	483.564	2.123	0.478625	4.43563	9.18029e-06	0.000127066
ENSG00000267108	AP001029.1	novel transcript	56.7315	100.734	78.1067	11.8082	13.8219	13.5346	45.7895	2.58884	0.583958	4.43327	9.28155e-06	0.000128399
ENSG00000225166	AC012462.1	novel transcript	51.0583	25.1835	103.439	5.90409	5.52877	0	31.8522	3.94284	0.889902	4.43065	9.39505e-06	0.000129899
ENSG00000287051	AC121757.2	novel transcript, antisense to KRT86	60.5136	61.5597	53.8303	9.84015	3.68585	0	31.5716	3.67903	0.830404	4.43041	9.40535e-06	0.000129972
ENSG00000243433	AC010973.1	novel transcript	42.5486	35.4434	31.6649	0.984015	2.76439	0	18.9009	4.80699	1.08518	4.42966	9.43808e-06	0.000130355
ENSG00000268119	AC010615.2	novel transcript	15.1284	151.101	18.9989	0	4.60731	0	31.6393	5.27051	1.19009	4.42867	9.48173e-06	0.000130887
ENSG00000172296	SPTLC3	serine palmitoyltransferase long chain base subunit 3	28.3657	71.8196	15.8324	186.963	174.156	249.263	121.067	-2.39062	0.539914	-4.42778	9.5206e-06	0.000131213
ENSG00000261884	AC040162.1	novel transcript	749.801	463.563	564.691	1148.35	1663.24	4729.22	1553.14	-2.08423	0.47085	-4.42652	9.57667e-06	0.000131907
ENSG00000258989	AL355916.3	novel protein	126.7	277.018	530.915	57.0729	65.4238	76.6962	188.971	2.23043	0.503891	4.42642	9.58118e-06	0.000131907
ENSG00000228623	ZNF883	zinc finger protein 883	31.2023	81.1468	16.8879	280.444	189.821	209.787	134.882	-2.39168	0.540441	-4.42543	9.62504e-06	0.000132441
ENSG00000241684	ADAMTS9-AS2	ADAMTS9 antisense RNA 2	59.568	227.584	121.382	14.7602	14.7434	33.8366	78.6457	2.69789	0.610029	4.42255	9.75425e-06	0.000134066
ENSG00000223803	RPS20P14	ribosomal protein S20 pseudogene 14	152.229	170.688	119.271	288.316	482.846	1045.55	376.483	-2.03749	0.460762	-4.42201	9.77881e-06	0.000134199
ENSG00000148798	INA	internexin neuronal intermediate filament protein alpha	88.8793	83.945	357.813	39.3606	18.4292	6.76731	99.1991	3.03262	0.686775	4.41573	1.00669e-05	0.000138079
ENSG00000165966	PDZRN4	PDZ domain containing ring finger 4	146.556	94.2049	24.2764	13.7762	1.84292	0	46.7761	4.07287	0.922453	4.41526	1.0089e-05	0.000138181
ENSG00000184226	PCDH9	protocadherin 9	288.385	76.4832	16.8879	11.8082	12.9005	9.02308	69.248	3.49807	0.792537	4.41376	1.01589e-05	0.000138971
ENSG00000219693	FGF7P8	fibroblast growth factor 7 pseudogene 8	0	0	0	23.6164	36.8585	10.151	11.771	-7.03708	1.59475	-4.41264	1.02115e-05	0.000139617
ENSG00000196917	HCAR1	hydroxycarboxylic acid receptor 1	3.7821	0	2.11099	55.1048	38.7014	28.1971	21.3161	-4.37832	0.992307	-4.41226	1.02297e-05	0.000139717
ENSG00000234773	AC012618.3	novel zinc finger protein pseudogene	58.6225	57.8288	82.3287	13.7762	5.52877	2.25577	36.7235	3.19187	0.723544	4.41144	1.02685e-05	0.000140173
ENSG00000287865	AC099552.5	novel transcript	1.89105	49.4343	37.9979	0	0	0	14.8872	7.32753	1.66183	4.40932	1.03694e-05	0.000141178
ENSG00000103888	CEMIP	cell migration inducing hyaluronidase 1	2723.11	10497.8	5347.14	50644.3	24880.4	12919.9	17835.4	-2.25195	0.510964	-4.40725	1.04691e-05	0.00014231
ENSG00000162373	BEND5	BEN domain containing 5	3.7821	51.2997	27.4429	0	0	0	13.7541	7.21388	1.63759	4.40518	1.05698e-05	0.000143602
ENSG00000103423	DNAJA3	DnaJ heat shock protein family (Hsp40) member A3	45.3852	235.979	47.4973	17.7123	9.21462	2.25577	59.674	3.48482	0.791518	4.40271	1.06909e-05	0.000145171
ENSG00000167178	ISLR2	immunoglobulin superfamily containing leucine rich repeat 2	84.1517	7.46178	4.22199	0	0	0	15.9726	7.4306	1.68849	4.40074	1.07881e-05	0.00014626
ENSG00000283791	MIR612	microRNA 612	100.226	140.841	96.0502	20.6643	10.1361	31.5808	66.583	2.44469	0.555736	4.39901	1.08745e-05	0.000147122
ENSG00000264785	AC005722.4	novel transcript, antisense to ALDH3A1	3.7821	0.932722	8.44397	46.2487	40.5443	72.1847	28.6894	-3.61409	0.821593	-4.39888	1.0881e-05	0.000147133
ENSG00000224631	RPS27AP16	ribosomal protein S27a pseudogene 16	837.734	619.327	675.518	1283.16	2018	5391.29	1804.17	-2.02699	0.461074	-4.39623	1.10146e-05	0.000148706
ENSG00000189423	USP32P3	ubiquitin specific peptidase 32 pseudogene 3	92.6614	96.0704	28.4984	11.8082	7.37169	2.25577	39.7776	3.32884	0.757185	4.39634	1.10089e-05	0.000148706
ENSG00000237950	AL357079.1	novel transcript	24.5836	33.578	54.8858	1.96803	0	0	19.1692	5.81916	1.32386	4.39562	1.10459e-05	0.000149051
ENSG00000226179	LINC00685	long intergenic non-protein coding RNA 685	37.821	75.5505	75.9957	1.96803	3.68585	12.4067	34.5713	3.41759	0.777559	4.39528	1.10631e-05	0.000149205
ENSG00000253773	C8orf37-AS1	C8orf37 antisense RNA 1	208.961	91.4068	107.661	13.7762	34.0941	28.1971	80.6826	2.42315	0.551393	4.3946	1.10976e-05	0.000149592
ENSG00000173991	TCAP	titin-cap	33.0933	34.5107	37.9979	0.984015	1.84292	2.25577	18.4474	4.38783	0.998655	4.39374	1.11419e-05	0.000150111
ENSG00000275719	AC008622.2	novel transcript, antisense to SLC1A5	7168.02	3397.91	3570.74	1764.34	586.971	219.938	2784.65	2.4587	0.559693	4.39294	1.11828e-05	0.000150546
ENSG00000232775	BMS1P22	BMS1 pseudogene 22	60.5136	78.3486	129.826	14.7602	11.0575	0	49.0843	3.36037	0.764957	4.39288	1.11859e-05	0.000150546
ENSG00000198744	MTCO3P12	MT-CO3 pseudogene 12	21.7471	25.1835	24.2764	440.839	84.7745	49.6269	107.741	-3.01472	0.686357	-4.39236	1.12128e-05	0.00015083
ENSG00000243501	AL365232.1	novel protein	55.7859	80.2141	64.3853	174.171	193.507	514.316	180.396	-2.13644	0.486511	-4.39135	1.1265e-05	0.000151256
ENSG00000103056	SMPD3	sphingomyelin phosphodiesterase 3	86.9882	194.939	287.095	46.2487	28.5653	42.8596	114.449	2.27475	0.518014	4.39129	1.1268e-05	0.000151256
ENSG00000283117	AC004949.1	novel transcript	2.83657	3.73089	4.22199	30.5045	77.4028	31.5808	25.0462	-3.69864	0.84243	-4.39044	1.13122e-05	0.000151692
ENSG00000272720	AL022322.1	novel transcript, antisense to BAIAP2L2	31.2023	120.321	120.327	15.7442	3.68585	11.2789	50.4265	3.15187	0.718255	4.38823	1.14274e-05	0.000153078
ENSG00000130762	ARHGEF16	Rho guanine nucleotide exchange factor 16	15.1284	55.0306	43.2753	0	1.84292	1.12789	19.4009	5.24227	1.19475	4.38777	1.14516e-05	0.000153322
ENSG00000237807	AC022034.1	novel transcript	188.159	48.5015	40.1089	414.27	527.076	431.98	275.016	-2.30958	0.526543	-4.38632	1.15287e-05	0.000154248
ENSG00000159640	ACE	angiotensin I converting enzyme	52.0038	207.064	410.588	2141.22	1050.47	677.859	756.533	-2.53159	0.57739	-4.38454	1.16233e-05	0.000155379
ENSG00000249035	CLMAT3	colorectal liver metastasis associated transcript 3	11769.9	12720.5	14134.2	5008.64	2514.67	674.475	7803.71	2.23611	0.51003	4.38428	1.16372e-05	0.000155485
ENSG00000287115	AC009951.6	novel transcript	15.1284	9.32722	10.555	61.9929	65.4238	90.2308	42.1097	-2.63384	0.600893	-4.38321	1.16943e-05	0.000156085
ENSG00000278420	MIR6819	microRNA 6819	21.7471	34.5107	50.6638	1.96803	0.921462	0	18.3018	5.16617	1.17963	4.3795	1.18955e-05	0.000158197
ENSG00000184530	C6orf58	chromosome 6 open reading frame 58	1.89105	6.52905	2.11099	23.6164	41.4658	87.975	27.2647	-3.84804	0.879015	-4.37767	1.19954e-05	0.000159445
ENSG00000208024	MIR199A2	microRNA 199a-2	91.7159	70.8869	21.1099	7.87212	0	0	31.9308	4.53167	1.03529	4.37721	1.20206e-05	0.000159697
ENSG00000260305	NTRK3-AS1	NTRK3 antisense RNA 1	3.7821	49.4343	27.4429	0	0	0	13.4432	7.18085	1.64102	4.37584	1.20966e-05	0.000160623
ENSG00000162630	B3GALT2	beta-1,3-galactosyltransferase 2	371.591	93.2722	41.1644	26.5684	20.2722	4.51154	92.8966	3.29384	0.752857	4.37512	1.21368e-05	0.000161075
ENSG00000146722	AC211486.1	FK506 binding protein 6, 36kDa (FKBP6 ) pseudogene	41.6031	42.9052	100.272	3.93606	9.21462	0	32.9885	3.77648	0.863297	4.37448	1.2172e-05	0.000161376
ENSG00000226564	FTH1P20	ferritin heavy chain 1 pseudogene 20	16.0739	2.79817	5.27748	27.5524	71.874	172.566	49.3571	-3.48826	0.79744	-4.37432	1.2181e-05	0.000161412
ENSG00000287490	AC015818.9	novel transcript	86.9882	92.3395	30.6094	11.8082	7.37169	2.25577	38.5621	3.27935	0.750567	4.36916	1.24726e-05	0.000164853
ENSG00000164265	SCGB3A2	secretoglobin family 3A member 2	7.56419	249.969	187.878	0	0	0	74.2353	9.64586	2.20897	4.36668	1.2615e-05	0.000166565
ENSG00000164330	EBF1	EBF transcription factor 1	186.268	104.465	30.6094	507.752	587.893	426.341	307.221	-2.24213	0.513802	-4.3638	1.2782e-05	0.00016851
ENSG00000184995	IFNE	interferon epsilon	15.1284	46.6361	10.555	0	0	0	12.0532	7.02487	1.61204	4.35776	1.31403e-05	0.000172969
ENSG00000197467	COL13A1	collagen type XIII alpha 1 chain	267.583	338.578	1263.43	133.826	140.062	111.661	375.857	2.27681	0.522629	4.35645	1.32188e-05	0.000173914
ENSG00000112149	CD83	CD83 molecule	26.4747	18.6544	33.7759	99.3855	109.654	144.369	72.0523	-2.16555	0.497232	-4.3552	1.32943e-05	0.000174818
ENSG00000287516	AL359764.2	novel transcript	24.5836	360.963	388.423	37.3926	26.7224	31.5808	144.944	3.01584	0.692607	4.35433	1.33476e-05	0.00017543
ENSG00000132481	TRIM47	tripartite motif containing 47	173.976	26.1162	44.3308	621.897	388.857	367.691	270.478	-2.49466	0.572957	-4.35401	1.33669e-05	0.000175594
ENSG00000257322	AC138123.1	novel transcript, antisense to novel protein	43.4941	16.789	14.7769	70.8491	115.183	329.342	98.4057	-2.77545	0.638003	-4.35022	1.36001e-05	0.000178566
ENSG00000214826	DDX12P	DEAD/H-box helicase 12, pseudogene	192.887	231.315	297.65	70.8491	35.937	5.63943	139.046	2.67721	0.615588	4.34903	1.3674e-05	0.000179445
ENSG00000188004	SNHG28	small nucleolar RNA host gene 28	120.082	254.633	311.371	44.2807	62.6594	62.0337	142.51	2.02143	0.465068	4.34653	1.38307e-05	0.000181317
ENSG00000237686	AL109615.3	novel transcript, antisense to C6orf223	24.5836	84.8777	116.105	9.84015	9.21462	6.76731	41.898	3.12118	0.718565	4.34363	1.40147e-05	0.00018345
ENSG00000183715	OPCML	opioid binding protein/cell adhesion molecule like	233.544	20.5199	26.3874	0.984015	3.68585	11.2789	49.4001	4.15863	0.958985	4.33649	1.44774e-05	0.000189027
ENSG00000188672	RHCE	Rh blood group CcEe antigens	97.389	96.0704	99.2167	157.442	344.627	992.539	297.881	-2.35168	0.542424	-4.3355	1.45426e-05	0.000189495
ENSG00000205220	PSMB10	proteasome 20S subunit beta 10	957.816	512.064	602.688	1354.99	1938.76	5087.89	1742.37	-2.01561	0.464957	-4.33504	1.45731e-05	0.000189796
ENSG00000246211	P4HA3-AS1	P4HA3 antisense RNA 1	138.047	304.067	420.088	70.8491	29.4868	2.25577	160.799	3.0662	0.707722	4.3325	1.47427e-05	0.000191812
ENSG00000139117	CPNE8	copine 8	43.4941	11.1927	13.7215	119.066	138.219	130.835	76.088	-2.5013	0.577451	-4.33162	1.48016e-05	0.00019248
ENSG00000183458	AC138932.1	polycystic kidney disease 1 (autosomal dominant) (PKD1) pseudogene	228.817	224.786	253.319	89.5454	40.5443	19.174	142.698	2.23995	0.517151	4.33132	1.48215e-05	0.000192642
ENSG00000261308	FIGNL2	fidgetin like 2	79.424	67.156	69.6628	16.7283	5.52877	10.151	41.4418	2.74144	0.633133	4.32996	1.49138e-05	0.000193647
ENSG00000162643	WDR63	WD repeat domain 63	30.2568	26.1162	23.2209	125.954	111.497	98.126	69.1951	-2.07505	0.479248	-4.32981	1.49239e-05	0.00019368
ENSG00000115009	CCL20	C-C motif chemokine ligand 20	22.6926	14.9236	27.4429	0	0	0	10.8432	6.86972	1.58802	4.32598	1.51858e-05	0.000196486
ENSG00000258875	AL135818.1	novel transcript, antisense to GPR68	83.2061	92.3395	74.9402	21.6483	12.9005	11.2789	49.3856	2.44754	0.565849	4.32543	1.52236e-05	0.000196778
ENSG00000112981	NME5	NME/NM23 family member 5	16.0739	13.0581	10.555	63.961	86.6174	74.4404	44.1176	-2.50072	0.578171	-4.32523	1.52373e-05	0.000196857
ENSG00000175746	C15orf54	chromosome 15 putative open reading frame 54	7.56419	86.7431	52.7748	0	3.68585	0	25.128	5.25041	1.21451	4.32307	1.53871e-05	0.000198592
ENSG00000285980	AP003025.2	novel transcript	10.4008	61.5597	213.21	0	0	0	47.5284	9.00224	2.08381	4.32009	1.55964e-05	0.000201193
ENSG00000213885	RPL13AP7	ribosomal protein L13a pseudogene 7	19.856	12.1254	9.49947	40.3446	69.1096	218.81	61.6241	-2.97897	0.689644	-4.31957	1.56336e-05	0.000201572
ENSG00000115085	ZAP70	zeta chain of T cell receptor associated protein kinase 70	16.0739	29.8471	18.9989	0	0	0	10.82	6.86799	1.59037	4.3185	1.57095e-05	0.00020245
ENSG00000223786	AL357507.1	novel transcript	96.4435	124.985	42.2199	15.7442	15.6648	9.02308	50.68	2.69996	0.625449	4.31684	1.58276e-05	0.000203871
ENSG00000175564	UCP3	uncoupling protein 3	86.9882	43.8379	198.433	23.6164	11.979	9.02308	62.313	2.87809	0.66691	4.31555	1.59204e-05	0.000204861
ENSG00000257761	AC078860.2	novel transcript, antisense to LGR5	3.7821	89.5413	4.22199	0	0	0	16.2576	7.45641	1.72802	4.31501	1.59594e-05	0.00020526
ENSG00000073670	ADAM11	ADAM metallopeptidase domain 11	25.5292	28.9144	10.555	140.714	90.3033	103.765	66.6302	-2.35901	0.546854	-4.31378	1.60486e-05	0.000206202
ENSG00000197635	DPP4	dipeptidyl peptidase 4	0	3.73089	4.22199	66.913	40.5443	25.9414	23.5586	-4.08242	0.947637	-4.308	1.64735e-05	0.000211451
ENSG00000168497	CAVIN2	caveolae associated protein 2	37.821	20.5199	12.666	89.5454	135.455	137.602	72.2682	-2.34782	0.545304	-4.30552	1.66595e-05	0.00021352
ENSG00000185760	KCNQ5	potassium voltage-gated channel subfamily Q member 5	149.393	183.746	134.048	47.2327	43.3087	19.174	96.1504	2.08481	0.484415	4.30377	1.67913e-05	0.000215102
ENSG00000144362	PHOSPHO2	phosphatase, orphan 2	34.9844	25.1835	21.1099	96.4335	132.69	120.684	71.8476	-2.10352	0.48906	-4.30115	1.69913e-05	0.000217449
ENSG00000286596	AC098595.1	novel transcript, antisense to PCDH7	17.0194	24.2508	22.1654	0	0	0	10.5726	6.83405	1.58947	4.29958	1.71121e-05	0.000218885
ENSG00000177791	MYOZ1	myozenin 1	38.7665	84.8777	225.876	15.7442	20.2722	11.2789	66.1359	2.87906	0.669856	4.29803	1.72325e-05	0.000220208
ENSG00000139269	INHBE	inhibin subunit beta E	1569.57	318.991	143.548	22.6323	11.0575	47.3712	352.195	4.65089	1.08303	4.29432	1.75232e-05	0.00022359
ENSG00000137463	MGARP	mitochondria localized glutamic acid rich protein	47.2762	27.9817	46.4418	108.242	196.271	188.357	102.428	-2.01911	0.470312	-4.29312	1.76178e-05	0.000224686
ENSG00000224383	PRR29	proline rich 29	41.6031	29.8471	48.5528	108.242	133.612	325.959	114.636	-2.24224	0.522357	-4.29254	1.76639e-05	0.000225162
ENSG00000207563	MIR23B	microRNA 23b	37.821	54.0979	55.9413	7.87212	1.84292	0	26.2625	3.90595	0.910144	4.29158	1.77407e-05	0.000226029
ENSG00000042753	AP2S1	adaptor related protein complex 2 subunit sigma 1	6051.36	3604.04	4599.85	8428.09	12684.8	37227	12099.2	-2.03296	0.474603	-4.28351	1.83968e-05	0.000233237
ENSG00000286717	AP001407.1	novel transcript, antisense to KCNJ6	24.5836	89.5413	311.371	5.90409	11.0575	24.8135	77.8786	3.3564	0.78372	4.28265	1.84684e-05	0.00023403
ENSG00000151067	CACNA1C	calcium voltage-gated channel subunit alpha1 C	265.692	154.832	85.4952	39.3606	42.3872	23.6856	101.909	2.25985	0.528149	4.2788	1.87901e-05	0.000237873
ENSG00000173868	PHOSPHO1	phosphoethanolamine/phosphocholine phosphatase 1	28.3657	29.8471	59.1078	3.93606	0	0	20.2094	4.87709	1.14017	4.2775	1.89003e-05	0.000239151
ENSG00000211448	DIO2	iodothyronine deiodinase 2	7.56419	24.2508	25.3319	98.4015	105.968	103.765	60.8803	-2.43405	0.569108	-4.27696	1.89464e-05	0.000239381
ENSG00000101280	ANGPT4	angiopoietin 4	16.0739	9.32722	8.44397	127.922	40.5443	71.0568	45.5614	-2.81977	0.659881	-4.27316	1.92725e-05	0.000242551
ENSG00000029534	ANK1	ankyrin 1	28.3657	41.0398	111.883	470.359	238.659	195.124	180.905	-2.3221	0.543465	-4.27278	1.93054e-05	0.000242847
ENSG00000121552	CSTA	cystatin A	81.3151	83.945	123.493	27.5524	14.7434	12.4067	57.2426	2.3959	0.56119	4.26933	1.96064e-05	0.000246273
ENSG00000284430	AC020912.1	novel transcript	22.6926	61.5597	50.6638	5.90409	1.84292	2.25577	24.1531	3.75018	0.878857	4.26712	1.98016e-05	0.00024849
ENSG00000232573	RPL3P4	ribosomal protein L3 pseudogene 4	2330.72	1706.88	1778.51	3166.56	5328.81	15672	4997.24	-2.05486	0.481682	-4.26601	1.98997e-05	0.000249471
ENSG00000119943	PYROXD2	pyridine nucleotide-disulphide oxidoreductase domain 2	527.603	1569.77	447.53	273.556	122.554	197.38	523.066	2.10085	0.492497	4.2657	1.99276e-05	0.0002497
ENSG00000126950	TMEM35A	transmembrane protein 35A	41.6031	12.1254	8.44397	145.634	143.748	93.6145	74.1949	-2.61898	0.614912	-4.25912	2.05237e-05	0.000256298
ENSG00000266718	AC079336.5	novel transcript, antisense MYO1D	41.6031	22.3853	34.8314	1.96803	0.921462	0	16.9515	5.05372	1.18686	4.25807	2.06195e-05	0.00025737
ENSG00000102575	ACP5	acid phosphatase 5, tartrate resistant	63.3501	5.59633	0	3236.42	2839.95	2893.03	1506.39	-7.0223	1.64936	-4.25759	2.06647e-05	0.000257809
ENSG00000214279	SCART1	scavenger receptor family member expressed on T cells 1	249.618	161.361	104.494	54.1208	33.1726	33.8366	106.101	2.0893	0.490859	4.25642	2.07726e-05	0.00025878
ENSG00000169885	CALML6	calmodulin like 6	121.027	33.578	35.8869	9.84015	1.84292	0	33.6958	4.01107	0.943619	4.25073	2.13072e-05	0.000264929
ENSG00000286214	AUXG01000058.1	COPG2 imprinted transcript 1	0	0	0	12.7922	33.1726	16.9183	10.4805	-6.86839	1.61691	-4.24785	2.15836e-05	0.000267985
ENSG00000102445	RUBCNL	rubicon like autophagy enhancer	88.8793	115.658	55.9413	13.7762	15.6648	19.174	51.5155	2.42602	0.57115	4.2476	2.1607e-05	0.00026801
ENSG00000260473	AC068987.2	novel transcript	88.8793	74.6178	69.6628	20.6643	7.37169	10.151	45.2245	2.61028	0.614721	4.24629	2.17343e-05	0.000268976
ENSG00000137857	DUOX1	dual oxidase 1	96.4435	1312.34	933.059	164.33	64.5023	131.963	450.44	2.69895	0.635661	4.24589	2.17724e-05	0.000269155
ENSG00000286289	AL133482.1	novel transcript	15.1284	48.5015	44.3308	0	1.84292	0	18.3006	5.78007	1.36131	4.24597	2.17651e-05	0.000269155
ENSG00000061337	LZTS1	leucine zipper tumor suppressor 1	494.509	100.734	240.653	1427.81	1085.48	916.971	711.026	-2.03691	0.480114	-4.24257	2.20977e-05	0.000272655
ENSG00000259436	AC010247.2	novel transcript, antisense to POU2F2	30.2568	17.7217	60.1633	1.96803	0	0	18.3516	5.75516	1.35767	4.239	2.24515e-05	0.000276624
ENSG00000226674	TEX41	testis expressed 41	18.9105	14.9236	4.22199	55.1048	86.6174	117.3	49.5131	-2.75749	0.650543	-4.23875	2.24769e-05	0.000276804
ENSG00000170161	AL512625.1	novel transcript	9.45524	81.1468	90.7727	6.8881	1.84292	3.38366	32.2482	3.90541	0.921617	4.23757	2.25953e-05	0.00027813
ENSG00000231970	AL355490.3	novel transcript	278.93	308.731	311.371	130.874	37.7799	50.7548	186.407	2.03421	0.480965	4.22943	2.34286e-05	0.000288112
ENSG00000169203	NPIPB12	nuclear pore complex interacting protein family member B12	142.774	147.37	160.435	43.2967	17.5078	46.2433	92.9379	2.07883	0.491622	4.2285	2.35251e-05	0.000289023
ENSG00000213420	GPC2	glypican 2	86.9882	95.1376	113.994	19.6803	13.8219	0	54.937	3.12835	0.740161	4.22658	2.37267e-05	0.000291222
ENSG00000260706	AC022166.1	novel transcript	22.6926	116.59	53.8303	3.93606	9.21462	0	34.3773	3.84473	0.909992	4.22502	2.38923e-05	0.000293115
ENSG00000100068	LRP5L	LDL receptor related protein 5 like	213.688	152.966	123.493	53.1368	35.0155	13.5346	98.6392	2.26384	0.536094	4.22284	2.41242e-05	0.000295258
ENSG00000273300	AC000068.3	novel transcript, antisense to UFD1L	32.1478	32.6453	32.7204	1.96803	1.84292	0	16.8874	4.62898	1.09675	4.22063	2.43626e-05	0.000297893
ENSG00000227992	AC108463.1	pseudogene similar to part of ubiquitin carboxyl-terminal hydrolase L5 UCHL5	134.264	206.132	155.158	43.2967	34.0941	4.51154	96.2427	2.58899	0.613635	4.2191	2.45277e-05	0.00029977
ENSG00000255198	SNHG9	small nucleolar RNA host gene 9	55.7859	31.7125	7.38847	140.714	130.848	310.168	112.77	-2.61067	0.618912	-4.21815	2.46314e-05	0.000300895
ENSG00000276488	AC008735.4	novel transcript, antisense to ZNF865	44.4396	31.7125	37.9979	2.95204	3.68585	0	20.1313	4.061	0.962862	4.21763	2.46886e-05	0.000301451
ENSG00000130988	RGN	regucalcin	29.3113	48.5015	21.1099	126.938	186.135	113.916	87.6521	-2.10734	0.500201	-4.21298	2.5202e-05	0.000306993
ENSG00000127951	FGL2	fibrinogen like 2	0	7.46178	0	43.2967	44.2302	59.7779	25.7944	-4.2752	1.01522	-4.2111	2.54126e-05	0.000308694
ENSG00000226976	COX6A1P2	cytochrome c oxidase subunit 6A1 pseudogene 2	99.28	72.7523	55.9413	148.586	291.182	491.758	193.25	-2.02885	0.481822	-4.21079	2.54481e-05	0.00030897
ENSG00000100302	RASD2	RASD family member 2	39.712	637.049	174.157	7.87212	1.84292	0	143.439	6.44359	1.53061	4.20983	2.55566e-05	0.000309996
ENSG00000264520	AC005154.4	novel transcript	27.4202	114.725	51.7193	5.90409	9.21462	6.76731	35.9584	3.14382	0.747029	4.20842	2.57158e-05	0.00031178
ENSG00000209482	SNORD83A	small nucleolar RNA, C/D box 83A	23.6381	29.8471	42.2199	0.984015	0.921462	0	16.2684	5.5912	1.32897	4.20717	2.58589e-05	0.00031322
ENSG00000181652	ATG9B	autophagy related 9B	6.61867	159.495	101.328	9.84015	0	4.51154	46.9656	4.22678	1.0051	4.20533	2.60702e-05	0.000315336
ENSG00000214026	MRPL23	mitochondrial ribosomal protein L23	17.965	3.73089	0	40.3446	80.1672	153.392	49.2667	-3.64586	0.867275	-4.20381	2.62462e-05	0.000317315
ENSG00000235649	MXRA5Y	matrix remodeling associated 5 Y-linked (pseudogene)	126.7	138.043	68.6073	20.6643	16.5863	0	61.7668	3.14812	0.749406	4.20082	2.65954e-05	0.000321236
ENSG00000108984	MAP2K6	mitogen-activated protein kinase kinase 6	2.83657	1.86544	0	37.3926	11.0575	72.1847	20.8895	-4.65017	1.10761	-4.1984	2.68809e-05	0.000324533
ENSG00000268030	AC005253.1	novel transcript, antisense to KXD1	493.564	569.893	609.021	219.435	82.9316	24.8135	333.276	2.35196	0.560231	4.1982	2.69047e-05	0.000324669
ENSG00000234263	MAP3K5-AS1	MAP3K5 antisense RNA 1	51.0583	21.4526	8.44397	140.714	152.041	150.009	87.2865	-2.4464	0.583594	-4.19196	2.76554e-05	0.000332483
ENSG00000276189	AL136528.3	NA	41.6031	22.3853	54.8858	3.93606	2.76439	0	20.9291	4.11258	0.981377	4.19062	2.78197e-05	0.000334147
ENSG00000261386	AC027682.4	novel transcript	123.864	120.321	87.6062	34.4405	13.8219	22.5577	67.1019	2.23046	0.532444	4.1891	2.80061e-05	0.000336074
ENSG00000250038	AC093791.1	novel transcript	3.7821	100.734	33.7759	0	0	2.25577	23.4246	6.04786	1.44376	4.18897	2.8022e-05	0.000336108
ENSG00000149243	KLHL35	kelch like family member 35	92.6614	180.015	182.601	37.3926	46.0731	27.0692	94.3021	2.03801	0.486843	4.18617	2.837e-05	0.00033965
ENSG00000231711	LINC00899	long intergenic non-protein coding RNA 899	73.7509	249.969	178.379	37.3926	43.3087	25.9414	101.457	2.23191	0.533265	4.18537	2.84698e-05	0.000340529
ENSG00000140832	MARVELD3	MARVEL domain containing 3	143.72	59.6942	80.2177	17.7123	9.21462	22.5577	55.5194	2.52738	0.604422	4.18148	2.89618e-05	0.000345613
ENSG00000187726	DNAJB13	DnaJ heat shock protein family (Hsp40) member B13	54.8404	23.318	381.034	5.90409	7.37169	25.9414	83.0683	3.55959	0.85132	4.18126	2.89896e-05	0.000345784
ENSG00000267737	AC087645.2	novel transcript	5.67315	7.46178	6.33298	38.3766	49.7589	64.2895	28.6488	-2.96689	0.709758	-4.18014	2.91329e-05	0.000347013
ENSG00000233893	EZR-AS1	EZR antisense RNA 1	196.669	360.963	245.931	111.194	39.6229	38.3481	165.455	2.08558	0.499174	4.17805	2.94015e-05	0.000349666
ENSG00000237585	LINC00407	long intergenic non-protein coding RNA 407	47.2762	54.0979	166.768	17.7123	3.68585	11.2789	50.1366	3.04005	0.727635	4.17799	2.94099e-05	0.000349666
ENSG00000135750	KCNK1	potassium two pore domain channel subfamily K member 1	22.6926	406.667	111.883	3.93606	33.1726	11.2789	98.2716	3.47773	0.832434	4.17779	2.94361e-05	0.000349816
ENSG00000123700	KCNJ2	potassium inwardly rectifying channel subfamily J member 2	0	0.932722	0	25.5844	29.4868	24.8135	13.4696	-6.25069	1.49662	-4.17654	2.95975e-05	0.000351411
ENSG00000277803	AC099842.1	protein-kinase, interferon-inducible double stranded RNA dependent inhibitor, repressor of (P58 repressor) (PRKRIR) pseudogene	1.89105	87.6759	4.22199	0	0	0	15.6315	7.39968	1.77206	4.17575	2.97001e-05	0.000352466
ENSG00000265800	AC022211.4	novel transcript, sense intronic to HN1	65.2412	58.7615	46.4418	3.93606	10.1361	9.02308	32.2566	2.88478	0.69114	4.17394	2.99375e-05	0.00035512
ENSG00000230498	AL035409.1	novel transcript	7.56419	10.2599	51.7193	0	0	0	11.5906	6.96388	1.66888	4.17279	3.00891e-05	0.000356591
ENSG00000224635	AL391095.2	novel transcript	35.9299	20.5199	42.2199	1.96803	1.84292	0	17.0801	4.64596	1.11345	4.17257	3.01181e-05	0.000356771
ENSG00000285966	AC007686.4	novel transcript	86.0427	18.6544	59.1078	0	7.37169	0	28.5294	4.4235	1.06032	4.17186	3.02126e-05	0.000357726
ENSG00000248927	AC114284.1	novel transcript	50.1128	88.6086	63.3298	0	11.979	0	35.6717	4.0369	0.968038	4.17018	3.04354e-05	0.000359979
ENSG00000131941	RHPN2	rhophilin Rho GTPase binding protein 2	128.591	199.603	78.1067	25.5844	38.7014	10.151	80.1229	2.44056	0.585295	4.1698	3.0487e-05	0.000360313
ENSG00000258777	HIF1A-AS1	HIF1A antisense RNA 1	72.8054	379.618	175.212	50.1848	39.6229	12.4067	121.642	2.61378	0.627222	4.16723	3.08323e-05	0.000364227
ENSG00000170915	PAQR8	progestin and adipoQ receptor family member 8	41.6031	26.1162	18.9989	151.538	138.219	90.2308	77.7844	-2.12958	0.511095	-4.16671	3.09033e-05	0.000364795
ENSG00000255176	AP000941.1	novel transcript	58.6225	37.3089	29.5539	5.90409	0.921462	0	22.0518	4.17926	1.00342	4.16501	3.11332e-05	0.000366943
ENSG00000284570	MIR7705	microRNA 7705	683.614	525.122	724.07	864.949	2029.06	5628.15	1742.49	-2.14044	0.5141	-4.16347	3.13451e-05	0.000369237
ENSG00000127083	OMD	osteomodulin	189.105	123.119	25.3319	17.7123	11.0575	0	61.0543	3.54013	0.850654	4.16166	3.15946e-05	0.000371363
ENSG00000285698	AL049825.1	Novel transcript	73.7509	147.37	224.821	41.3286	31.3297	18.0462	89.441	2.29266	0.551317	4.15852	3.20319e-05	0.000375476
ENSG00000188856	RPSAP47	ribosomal protein SA pseudogene 47	1.89105	585.749	588.967	4.92007	1.84292	3.38366	197.792	6.85939	1.64945	4.15858	3.20228e-05	0.000375476
ENSG00000253471	AC012574.1	novel transcript	11.3463	78.3486	42.2199	0	0	4.51154	22.7377	4.95712	1.19213	4.15821	3.20756e-05	0.000375647
ENSG00000231574	LINC02015	long intergenic non-protein coding RNA 2015	0.945524	0	0	15.7442	27.6439	38.3481	13.7803	-6.28175	1.51099	-4.15738	3.21915e-05	0.000376662
ENSG00000196730	DAPK1	death associated protein kinase 1	13.2373	5.59633	10.555	60.0249	53.4448	76.6962	36.5924	-2.69476	0.648279	-4.1568	3.22741e-05	0.000377458
ENSG00000204209	DAXX	death domain associated protein	24.5836	14.9236	16.8879	50.1848	91.2247	183.845	63.6083	-2.52518	0.607501	-4.15667	3.22916e-05	0.000377492
ENSG00000088386	SLC15A1	solute carrier family 15 member 1	19.856	48.5015	16.8879	0.984015	0	0	14.3716	6.30002	1.51713	4.15259	3.28733e-05	0.000383423
ENSG00000286136	AC107071.1	novel transcript	44.4396	27.0489	25.3319	1.96803	1.84292	0	16.7719	4.62026	1.1133	4.15006	3.3239e-05	0.000387513
ENSG00000164124	TMEM144	transmembrane protein 144	9.45524	7.46178	14.7769	61.0089	48.8375	90.2308	38.6285	-2.66282	0.641689	-4.1497	3.32906e-05	0.000387939
ENSG00000254681	PKD1P5	polycystin 1, transient receptor potential channel interacting pseudogene 5	638.229	380.551	1581.13	243.052	156.648	23.6856	503.883	2.61674	0.630663	4.14919	3.33647e-05	0.000388628
ENSG00000266258	LINC01909	long intergenic non-protein coding RNA 1909	34.0389	26.1162	34.8314	1.96803	1.84292	0	16.4662	4.5913	1.1069	4.14787	3.35576e-05	0.000390345
ENSG00000248362	AC011352.1	novel transcript	1.89105	29.8471	42.2199	0	0	0	12.3263	7.05422	1.70073	4.14776	3.35745e-05	0.000390366
ENSG00000124466	LYPD3	LY6/PLAUR domain containing 3	1.89105	5.59633	12.666	44.2807	60.8165	69.9289	32.5299	-3.13285	0.755433	-4.14709	3.36722e-05	0.000391326
ENSG00000250899	AC125807.2	novel transcript	252.455	106.33	186.823	62.977	16.5863	10.151	105.887	2.60083	0.627353	4.14572	3.38744e-05	0.000393144
ENSG00000184349	EFNA5	ephrin A5	52.9494	14.9236	18.9989	146.618	109.654	177.078	86.7037	-2.31565	0.558647	-4.14509	3.39675e-05	0.00039387
ENSG00000039139	DNAH5	dynein axonemal heavy chain 5	70.9143	88.6086	140.381	13.7762	27.6439	4.51154	57.6393	2.69205	0.649841	4.14262	3.43354e-05	0.000397958
ENSG00000272143	FGF14-AS2	FGF14 antisense RNA 2	7.56419	11.1927	4.22199	43.2967	40.5443	101.51	34.7216	-3.00128	0.725087	-4.13921	3.48508e-05	0.000403569
ENSG00000280300	AC117503.4	novel transcript	74.6964	65.2905	44.3308	11.8082	9.21462	2.25577	34.5994	2.97002	0.717764	4.13787	3.50538e-05	0.000405737
ENSG00000196581	AJAP1	adherens junctions associated protein 1	7.56419	1.86544	0	76.7532	37.7799	30.4529	25.7359	-3.9239	0.948659	-4.13626	3.53016e-05	0.000408057
ENSG00000286105	AL353579.1	transmembrane protein 217	62.4046	97.9358	73.8847	17.7123	5.52877	15.7904	45.5428	2.59332	0.627011	4.136	3.53415e-05	0.000408334
ENSG00000232938	RPL23AP87	ribosomal protein L23a pseudogene 87	62.4046	6.52905	16.8879	86.5933	200.879	329.342	117.106	-2.84314	0.687459	-4.13572	3.5384e-05	0.000408459
ENSG00000286657	AC008453.2	novel transcript, antisense to SYNPO	38.7665	207.064	413.755	45.2647	20.2722	2.25577	121.23	3.2764	0.792205	4.1358	3.53716e-05	0.000408459
ENSG00000180769	WDFY3-AS2	WDFY3 antisense RNA 2	22.6926	31.7125	27.4429	75.7691	146.512	126.323	71.7421	-2.09054	0.50559	-4.13484	3.55197e-05	0.000409476
ENSG00000206195	DUXAP8	double homeobox A pseudogene 8	149.393	161.361	227.987	32.4725	52.5233	4.51154	104.708	2.58005	0.624188	4.13345	3.57361e-05	0.000411603
ENSG00000261707	AC092134.1	novel transcript, antisense to NUDT7	35.9299	25.1835	29.5539	81.6732	153.884	137.602	77.3044	-2.04111	0.493873	-4.13286	3.58276e-05	0.00041229
ENSG00000205746	AC126755.1	polycystic kidney disease 1 (autosomal dominant) (PKD1) pseudogene	352.681	239.71	766.29	160.394	39.6229	18.0462	262.791	2.63734	0.638229	4.13228	3.59187e-05	0.000412969
ENSG00000084710	EFR3B	EFR3 homolog B	52.9494	129.648	103.439	16.7283	11.0575	24.8135	56.4393	2.45118	0.593467	4.13027	3.62339e-05	0.000416037
ENSG00000099866	MADCAM1	mucosal vascular addressin cell adhesion molecule 1	96.4435	114.725	140.381	15.7442	23.958	39.476	71.7879	2.15664	0.522681	4.12611	3.6895e-05	0.000422687
ENSG00000205238	SPDYE2	speedy/RINGO cell cycle regulator family member E2	143.72	67.156	42.2199	16.7283	13.8219	6.76731	48.4022	2.7551	0.66791	4.12496	3.70799e-05	0.000424541
ENSG00000214331	AC009053.2	pyruvate dehydrogenase phosphatase regulatory subunit (PDPR) pseudogene	267.583	197.737	198.433	82.6573	43.3087	14.6625	134.064	2.23454	0.541981	4.12292	3.74101e-05	0.000427707
ENSG00000230140	NPAS2-AS1	NPAS2 antisense RNA 1	106.844	152.034	86.5507	31.4885	9.21462	1.12789	64.5433	3.03734	0.736952	4.12149	3.76437e-05	0.000430118
ENSG00000235908	RHOA-IT1	RHOA intronic transcript 1	23.6381	14.9236	18.9989	0	0	0	9.59343	6.69388	1.62489	4.11958	3.79563e-05	0.000433307
ENSG00000155066	PROM2	prominin 2	53.8949	55.9633	55.9413	7.87212	3.68585	11.2789	31.4394	2.87577	0.698213	4.11876	3.80919e-05	0.000434662
ENSG00000276991	Z99774.3	NA	34.0389	12.1254	13.7215	0	0	0	9.98095	6.75179	1.64209	4.11171	3.9274e-05	0.000446571
ENSG00000262583	TMEM231P1	TMEM231 pseudogene 1	35.9299	29.8471	27.4429	1.96803	0	0	15.8647	5.54293	1.3484	4.11074	3.94386e-05	0.000447495
ENSG00000263033	AC007220.1	novel transcript	49.1673	24.2508	23.2209	1.96803	0	0	16.4345	5.59547	1.3612	4.11069	3.94476e-05	0.000447495
ENSG00000251442	LINC01094	long intergenic non-protein coding RNA 1094	22.6926	1.86544	4.22199	86.5933	95.832	68.801	46.6677	-3.12093	0.760529	-4.10363	4.06711e-05	0.000460629
ENSG00000170374	SP7	Sp7 transcription factor	5.67315	14.9236	4.22199	77.7372	56.2092	50.7548	34.92	-2.88719	0.70367	-4.10305	4.07737e-05	0.000461387
ENSG00000233828	LINC01949	long intergenic non-protein coding RNA 1949	14.1829	35.4434	10.555	0	0	0	10.0302	6.75967	1.64855	4.10036	4.12505e-05	0.000466578
ENSG00000167964	RAB26	RAB26, member RAS oncogene family	38.7665	32.6453	36.9424	2.95204	3.68585	0	19.1653	3.98634	0.972328	4.09979	4.13529e-05	0.00046753
ENSG00000143869	GDF7	growth differentiation factor 7	52.9494	9.32722	69.6628	3.93606	1.84292	2.25577	23.329	4.03564	0.984451	4.09938	4.14261e-05	0.000467604
ENSG00000281026	N4BP2L2-IT2	N4BPL2 intronic transcript 2	53.8949	69.0214	71.7738	3.93606	11.979	13.5346	37.3566	2.72983	0.666244	4.09733	4.17936e-05	0.000471273
ENSG00000208028	MIR616	microRNA 616	25.5292	20.5199	11.6105	0	0	0	9.60992	6.69757	1.63546	4.09521	4.2179e-05	0.000475205
ENSG00000272243	AL356277.3	novel transcript	39.712	59.6942	25.3319	0	5.52877	0	21.7112	4.43655	1.08433	4.0915	4.28587e-05	0.000481869
ENSG00000137261	KIAA0319	KIAA0319	3.7821	0	1.0555	37.3926	29.4868	33.8366	17.5922	-4.37331	1.06989	-4.0876	4.35852e-05	0.000489551
ENSG00000284265	MIR4683	microRNA 4683	716.707	318.991	324.037	22.6323	15.6648	0	233.005	5.14497	1.25929	4.08563	4.39572e-05	0.000492871
ENSG00000101049	SGK2	serum/glucocorticoid regulated kinase 2	66.1867	113.792	44.3308	7.87212	9.21462	18.0462	43.2404	2.68649	0.657663	4.08491	4.40935e-05	0.000494184
ENSG00000279118	AC093535.2	tec	107.79	460.765	594.244	91.5134	90.3033	81.2077	237.637	2.14364	0.52518	4.08172	4.47028e-05	0.000499927
ENSG00000287125	AC018695.9	novel transcript, antisense to C16orf74	45.3852	22.3853	20.0544	87.5773	139.141	163.543	79.6811	-2.14868	0.526444	-4.08149	4.4747e-05	0.000500205
ENSG00000157017	GHRL	ghrelin and obestatin prepropeptide	56.7315	55.9633	69.6628	13.7762	4.60731	9.02308	34.9607	2.738	0.670904	4.08107	4.48295e-05	0.000500694
ENSG00000272034	SNORD14A	small nucleolar RNA, C/D box 14A	35.9299	73.685	28.4984	1.96803	6.45023	4.51154	25.1739	3.41366	0.836809	4.07938	4.51564e-05	0.000503627
ENSG00000182771	GRID1	glutamate ionotropic receptor delta type subunit 1	45.3852	47.5688	164.657	11.8082	0	11.2789	46.7831	3.49274	0.856209	4.07931	4.51703e-05	0.000503627
ENSG00000261348	LINC02136	long intergenic non-protein coding RNA 2136	7.56419	33.578	70.7183	0	0	2.25577	19.0194	5.74357	1.40798	4.07931	4.51701e-05	0.000503627
ENSG00000136514	RTP4	receptor transporter protein 4	5.67315	1.86544	4.22199	41.3286	30.4082	51.8827	22.5634	-3.39532	0.832629	-4.07783	4.54586e-05	0.000506623
ENSG00000206913	AP000577.1	NA	13.2373	11.1927	34.8314	0	0	0	9.8769	6.73374	1.65162	4.07706	4.56089e-05	0.000508078
ENSG00000278845	MRPL45	mitochondrial ribosomal protein L45	15.1284	76.4832	67.5518	1.96803	6.45023	5.63943	28.8702	3.5012	0.859956	4.07137	4.67365e-05	0.000519294
ENSG00000135423	GLS2	glutaminase 2	94.5524	64.3578	124.549	15.7442	20.2722	24.8135	57.3814	2.22247	0.5461	4.06972	4.70702e-05	0.000522327
ENSG00000242073	AC211429.2	postmeiotic segregation increased 2-like 3 (PMS2L3) pseudogene	80.3696	88.6086	103.439	22.6323	12.9005	1.12789	51.5129	2.88037	0.708042	4.06807	4.74034e-05	0.000525347
ENSG00000225951	ODF2-AS1	ODF2 antisense RNA 1	179.65	260.229	208.988	81.6732	21.1936	9.02308	126.793	2.53233	0.623091	4.06414	4.82105e-05	0.000533604
ENSG00000138347	MYPN	myopalladin	18.9105	5.59633	4.22199	81.6732	71.874	54.1385	39.4024	-2.84764	0.700962	-4.06248	4.85546e-05	0.000536721
ENSG00000165917	RAPSN	receptor associated protein of the synapse	41.6031	5.59633	15.8324	0	0	0	10.5053	6.82531	1.68038	4.06177	4.87015e-05	0.000538115
ENSG00000250321	AC079140.2	pseudogene similar to part of ribosomal protein S17 (RPS17)	37.821	23.318	14.7769	56.0888	108.732	284.227	87.4941	-2.55987	0.630721	-4.05864	4.93584e-05	0.000544202
ENSG00000251474	RPL32P3	ribosomal protein L32 pseudogene 3	671.322	622.126	693.461	315.869	114.261	63.1616	413.367	2.00886	0.494992	4.05836	4.94175e-05	0.000544202
ENSG00000074771	NOX3	NADPH oxidase 3	1.89105	44.7707	23.2209	0	0	0	11.6471	6.974	1.71998	4.05469	5.02001e-05	0.000552308
ENSG00000175538	KCNE3	potassium voltage-gated channel subfamily E regulatory subunit 3	5.67315	11.1927	2.11099	69.8651	35.0155	59.7779	30.6059	-3.10368	0.765476	-4.05457	5.0227e-05	0.000552368
ENSG00000233966	UBE2SP1	ubiquitin conjugating enzyme E2 S pseudogene 1	5.67315	16.789	14.7769	42.3126	58.0521	164.671	50.3792	-2.83043	0.698189	-4.05395	5.03597e-05	0.000553592
ENSG00000113448	PDE4D	phosphodiesterase 4D	186.268	154.832	69.6628	27.5524	25.8009	40.6039	84.12	2.13314	0.526533	4.0513	5.09345e-05	0.000559434
ENSG00000163909	HEYL	hes related family bHLH transcription factor with YRPW motif like	43.4941	1.86544	10.555	182.043	126.24	124.067	81.3775	-2.94874	0.728197	-4.04937	5.13553e-05	0.000563575
ENSG00000270959	LPP-AS2	LPP antisense RNA 2	71.8598	14.9236	27.4429	167.283	166.785	205.275	108.928	-2.23774	0.552682	-4.04888	5.14627e-05	0.000564514
ENSG00000023839	ABCC2	ATP binding cassette subfamily C member 2	22.6926	11.1927	14.7769	70.8491	76.4813	93.6145	48.2678	-2.30642	0.569896	-4.04709	5.18593e-05	0.00056814
ENSG00000280214	AC027682.7	TEC	21.7471	27.0489	26.3874	0.984015	0	0	12.6946	6.11733	1.51169	4.04669	5.19477e-05	0.000568867
ENSG00000132207	SLX1A	SLX1 homolog A, structure-specific endonuclease subunit	117.245	160.428	161.491	19.6803	35.0155	0	82.31	2.99268	0.739665	4.046	5.21013e-05	0.000570065
ENSG00000145794	MEGF10	multiple EGF like domains 10	22.6926	50.367	18.9989	0.984015	1.84292	0	15.8142	4.96621	1.22919	4.04024	5.3397e-05	0.000582266
ENSG00000229018	PMS2P7	PMS1 homolog 2, mismatch repair system component pseudogene 7	114.408	124.052	163.602	45.2647	32.2512	13.5346	82.1855	2.13614	0.528992	4.03814	5.38775e-05	0.000586267
ENSG00000262098	AC127496.2	novel transcript	4.72762	59.6942	47.4973	1.96803	0	1.12789	19.1692	5.19812	1.28775	4.03658	5.42364e-05	0.000589924
ENSG00000258052	AC025263.2	novel protein	46.3307	61.5597	82.3287	3.93606	7.37169	15.7904	36.2195	2.82628	0.700297	4.03584	5.44084e-05	0.000591296
ENSG00000130487	KLHDC7B	kelch domain containing 7B	73.7509	4.66361	2.11099	0	0	0	13.4209	7.17953	1.78145	4.03015	5.57405e-05	0.000604754
ENSG00000173535	TNFRSF10C	TNF receptor superfamily member 10c	15.1284	13.9908	31.6649	70.8491	92.1462	134.218	59.6663	-2.29466	0.569572	-4.02874	5.60774e-05	0.000607643
ENSG00000263321	AC024361.3	novel transcript	56.7315	51.2997	37.9979	5.90409	7.37169	0	26.5508	3.4293	0.853737	4.01681	5.8992e-05	0.000634693
ENSG00000259287	AC010809.1	novel transcript, antisense to RYR3	45.3852	24.2508	33.7759	3.93606	1.84292	0	18.1985	4.12906	1.02803	4.01649	5.90722e-05	0.000635291
ENSG00000114115	RBP1	retinol binding protein 1	116.299	16.789	12.666	1.96803	0	4.51154	25.3723	4.53635	1.12976	4.01534	5.93613e-05	0.000638134
ENSG00000255733	IFNG-AS1	IFNG antisense RNA 1	0	0	0	26.5684	16.5863	11.2789	9.07226	-6.65987	1.6599	-4.01222	6.01503e-05	0.000646346
ENSG00000275389	AC068790.9	novel transcript	2.83657	1.86544	1.0555	27.5524	15.6648	59.7779	18.1254	-4.14549	1.03346	-4.01127	6.0394e-05	0.000648615
ENSG00000170498	KISS1	KiSS-1 metastasis suppressor	9.45524	61.5597	678.684	0	0	0	124.95	10.3969	2.59198	4.0112	6.04117e-05	0.000648615
ENSG00000235590	GNAS-AS1	GNAS antisense RNA 1	55.7859	80.2141	102.383	8.85613	18.4292	18.0462	47.2858	2.39535	0.597286	4.01039	6.06179e-05	0.000650558
ENSG00000198754	OXCT2	3-oxoacid CoA-transferase 2	10.4008	0	6.33298	44.2807	36.8585	108.277	34.3583	-3.50245	0.873858	-4.00803	6.12272e-05	0.000656279
ENSG00000279009	AC005943.2	TEC	771.548	656.636	939.392	1197.55	1948.89	6361.27	1979.21	-2.00562	0.500512	-4.00714	6.14589e-05	0.000658488
ENSG00000143167	GPA33	glycoprotein A33	7.56419	14.9236	35.8869	0	0	0	9.7291	6.71193	1.67577	4.00528	6.19446e-05	0.000662591
ENSG00000173261	PLAC8L1	PLAC8 like 1	153.175	27.0489	27.4429	9.84015	5.52877	5.63943	38.1125	3.30449	0.826159	3.99982	6.33907e-05	0.000676098
ENSG00000207554	MIR647	microRNA 647	40.6575	26.1162	42.2199	4.92007	1.84292	0	19.2928	3.98162	0.996233	3.99667	6.42393e-05	0.000684582
ENSG00000164845	FAM86FP	family with sequence similarity 86 member F, pseudogene	138.992	277.018	281.818	96.4335	30.4082	25.9414	141.769	2.18931	0.548044	3.99477	6.47571e-05	0.000689531
ENSG00000162618	ADGRL4	adhesion G protein-coupled receptor L4	54.8404	29.8471	16.8879	121.034	115.183	218.81	92.767	-2.15875	0.540767	-3.99202	6.55141e-05	0.000697149
ENSG00000168477	TNXB	tenascin XB	0	0	1.0555	44.2807	39.6229	3.38366	14.7238	-6.38093	1.59959	-3.9891	6.63245e-05	0.000703896
ENSG00000224228	AL031599.1	novel transcript	171.14	11.1927	23.2209	1.96803	1.84292	9.02308	36.3979	4.02835	1.01008	3.98815	6.65909e-05	0.000706433
ENSG00000250011	HMGB1P3	high mobility group box 1 pseudogene 3	32.1478	13.9908	8.44397	80.6892	87.5389	121.812	57.4371	-2.4037	0.602829	-3.98737	6.68109e-05	0.000708184
ENSG00000187808	SOWAHD	sosondowah ankyrin repeat domain family member D	5.67315	0	0	41.3286	31.3297	42.8596	20.1985	-4.32574	1.08552	-3.98496	6.74913e-05	0.000714516
ENSG00000273113	AC133528.1	novel transcript	20.8015	62.4924	75.9957	7.87212	1.84292	6.76731	29.2953	3.28333	0.823996	3.98464	6.7583e-05	0.000715193
ENSG00000007237	GAS7	growth arrest specific 7	58.6225	7.46178	303.983	0.984015	0	2.25577	62.2178	6.87363	1.72524	3.98417	6.77172e-05	0.000716319
ENSG00000112294	ALDH5A1	aldehyde dehydrogenase 5 family member A1	34.0389	29.8471	4.22199	106.274	143.748	130.835	74.8274	-2.4768	0.621807	-3.98323	6.79857e-05	0.000718865
ENSG00000274512	TBC1D3L	TBC1 domain family member 3L	84.1517	126.85	80.2177	19.6803	29.4868	9.02308	58.235	2.31366	0.581086	3.98162	6.84478e-05	0.000723159
ENSG00000273112	AL590385.2	novel transcript, readthrough between FCGR2A and FCGR2C polymormphic pseudogene	4.72762	16.789	6.33298	62.977	84.7745	45.1154	36.7861	-2.78756	0.700657	-3.9785	6.93526e-05	0.000732418
ENSG00000249906	AC006487.1	novel transcript	101.171	13.0581	13.7215	0	3.68585	0	21.9394	5.05447	1.27091	3.97705	6.97749e-05	0.000735974
ENSG00000185245	GP1BA	glycoprotein Ib platelet subunit alpha	68.0777	63.4251	44.3308	8.85613	4.60731	13.5346	33.8053	2.71845	0.68379	3.97557	7.02119e-05	0.000739979
ENSG00000287133	AC007279.2	novel transcript, antisense to MPP4and TMEM237	48.2217	122.187	45.3863	10.8242	13.8219	10.151	41.7653	2.6303	0.661656	3.97533	7.02817e-05	0.000740326
ENSG00000124839	RAB17	RAB17, member RAS oncogene family	40.6575	69.9541	61.2188	3.93606	11.0575	10.151	32.8292	2.7738	0.697767	3.97526	7.03023e-05	0.000740326
ENSG00000224934	AL391684.1	novel transcript	52.9494	67.156	49.6083	3.93606	12.9005	7.8952	32.4076	2.77301	0.697868	3.97355	7.08091e-05	0.000745055
ENSG00000185551	NR2F2	nuclear receptor subfamily 2 group F member 2	2023.42	427.187	289.206	3289.56	5065.28	4261.15	2559.3	-2.20294	0.554548	-3.9725	7.11217e-05	0.000748039
ENSG00000230333	AC004160.1	novel transcript, antisense to THSD7A	4.72762	189.343	43.2753	7.87212	4.60731	0	41.6375	4.23201	1.06636	3.96864	7.22854e-05	0.000758115
ENSG00000132357	CARD6	caspase recruitment domain family member 6	68.0777	18.6544	15.8324	275.524	145.591	116.172	106.642	-2.38685	0.601476	-3.96832	7.23808e-05	0.000758508
ENSG00000113212	PCDHB7	protocadherin beta 7	13.2373	9.32722	16.8879	63.961	62.6594	76.6962	40.4615	-2.36924	0.597039	-3.96832	7.23817e-05	0.000758508
ENSG00000241431	RPL37P6	ribosomal protein L37 pseudogene 6	17.965	24.2508	11.6105	35.4245	74.6384	259.414	70.5505	-2.77385	0.699086	-3.96782	7.25331e-05	0.000759786
ENSG00000254929	AL591684.2	novel transcript	335.661	134.312	86.5507	51.1688	42.3872	24.8135	112.482	2.23086	0.562315	3.96728	7.26973e-05	0.00076058
ENSG00000237094	AL732372.2	pseudogene similar to part of septin 14 SEPT14	34.9844	37.3089	35.8869	4.92007	2.76439	2.25577	19.6867	3.437	0.866332	3.9673	7.26917e-05	0.00076058
ENSG00000261744	AC116552.1	novel transcript, antisense to ZFPM1	138.992	145.505	371.535	80.6892	35.937	29.325	133.664	2.16564	0.545943	3.96679	7.28486e-05	0.000761237
ENSG00000164342	TLR3	toll like receptor 3	15.1284	3.73089	0	50.1848	52.5233	101.51	37.1795	-3.4226	0.862839	-3.96667	7.28829e-05	0.000761287
ENSG00000258757	AL133453.1	novel transcript, antisense to ERO1L	169.249	712.6	363.091	129.89	95.832	25.9414	249.434	2.30413	0.581068	3.96534	7.32906e-05	0.000764617
ENSG00000075886	TUBA3D	tubulin alpha 3d	70.9143	103.532	56.9968	10.8242	22.1151	6.76731	45.1916	2.53167	0.63909	3.96137	7.45225e-05	0.000775587
ENSG00000267102	AC060766.1	RAB32, member RAS oncogene family (RAB32) pseudogene	17.965	27.0489	53.8303	101.354	145.591	174.822	86.7685	-2.09755	0.529686	-3.95998	7.49562e-05	0.00077853
ENSG00000233198	RNF224	ring finger protein 224	33.0933	36.3762	21.1099	2.95204	0.921462	0	15.7422	4.51608	1.1405	3.95974	7.50307e-05	0.00077899
ENSG00000235904	RBMS3-AS3	RBMS3 antisense RNA 3	50.1128	141.774	110.827	23.6164	6.45023	22.5577	59.223	2.53106	0.639341	3.95886	7.53086e-05	0.000781562
ENSG00000214784	RPS3AP21	RPS3A pseudogene 21	0.945524	10.2599	5.27748	28.5364	48.8375	87.975	30.3053	-3.32225	0.839482	-3.9575	7.57394e-05	0.000785717
ENSG00000111536	IL26	interleukin 26	0	0	0	24.6004	16.5863	11.2789	8.74426	-6.60672	1.67005	-3.95601	7.6211e-05	0.000790291
ENSG00000256879	AC129102.1	novel transcript	1.89105	0	0	43.2967	23.0365	20.3019	14.7544	-5.48626	1.38705	-3.95534	7.64258e-05	0.0007922
ENSG00000247157	LINC01252	long intergenic non-protein coding RNA 1252	67.1322	21.4526	29.5539	3.93606	3.68585	0	20.9601	3.92022	0.991183	3.95509	7.65048e-05	0.000792701
ENSG00000089127	OAS1	2'-5'-oligoadenylate synthetase 1	1.89105	0	0	38.3766	29.4868	18.0462	14.6334	-5.47472	1.38487	-3.95324	7.71003e-05	0.000798549
ENSG00000271969	U47924.1	novel transcript, antisense to PHB2	60.5136	43.8379	74.9402	105.29	166.785	622.593	178.993	-2.3188	0.586582	-3.95307	7.71547e-05	0.000798793
ENSG00000238271	IFNWP19	interferon omega 1 pseudogene 19	68.0777	222.921	49.6083	15.7442	19.3507	0	62.6169	3.26546	0.826664	3.95017	7.80954e-05	0.000807883
ENSG00000137869	CYP19A1	cytochrome P450 family 19 subfamily A member 1	10.4008	14.9236	0	57.0729	83.853	78.952	40.867	-3.10461	0.78613	-3.94923	7.8403e-05	0.00081074
ENSG00000135842	NIBAN1	niban apoptosis regulator 1	2777.95	1016.67	441.197	418.206	328.04	276.332	876.399	2.05038	0.519216	3.94898	7.84834e-05	0.000810922
ENSG00000254461	AP001107.4	novel transcript	436.832	386.147	467.585	167.283	46.0731	10.151	252.345	2.52743	0.64001	3.94906	7.84597e-05	0.000810922
ENSG00000180481	GLIPR1L2	GLIPR1 like 2	23.6381	22.3853	13.7215	91.5134	105.968	67.6731	54.1499	-2.14756	0.544506	-3.94405	8.01183e-05	0.00082583
ENSG00000108405	P2RX1	purinergic receptor P2X 1	36.8754	3.73089	18.9989	0	0	0	9.93421	6.74417	1.71271	3.93771	8.22645e-05	0.0008429
ENSG00000288065	AC007881.4	novel transcript, antisense to MCEE	37.821	50.367	25.3319	1.96803	5.52877	0	20.1694	3.87617	0.984903	3.93559	8.29941e-05	0.000848019
ENSG00000152580	IGSF10	immunoglobulin superfamily member 10	5.67315	9.32722	6.33298	88.5613	47.916	27.0692	30.8133	-2.93784	0.746545	-3.93525	8.31096e-05	0.000848724
ENSG00000205129	C4orf47	chromosome 4 open reading frame 47	50.1128	262.095	128.771	21.6483	27.6439	36.0923	87.7271	2.37142	0.602866	3.93358	8.36887e-05	0.000853764
ENSG00000076258	FMO4	flavin containing dimethylaniline monoxygenase 4	11.3463	3.73089	21.1099	97.4175	68.1882	60.9058	43.7831	-2.65655	0.675775	-3.93112	8.45512e-05	0.000862222
ENSG00000248441	LINC01197	long intergenic non-protein coding RNA 1197	5.67315	0	0	25.5844	46.0731	42.8596	20.0317	-4.31405	1.09878	-3.92622	8.62914e-05	0.000878579
ENSG00000284341	AL807752.7	novel transcript	996.583	56.896	221.654	6172.73	5359.22	7475.62	3380.45	-3.89777	0.992815	-3.92598	8.63763e-05	0.000879096
ENSG00000240288	GHRLOS	ghrelin opposite strand/antisense RNA	86.9882	80.2141	120.327	19.6803	3.68585	25.9414	56.1394	2.55504	0.650865	3.9256	8.65141e-05	0.000879594
ENSG00000173762	CD7	CD7 molecule	0	0	0	14.7602	33.1726	6.76731	9.11669	-6.66899	1.69978	-3.92343	8.72956e-05	0.000884961
ENSG00000268499	AC011479.3	novel transcript, sense intronic to SIPA1L3	13.2373	21.4526	16.8879	0	0	0	8.59631	6.53574	1.66602	3.92297	8.74631e-05	0.000885963
ENSG00000230715	AC018638.2	novel pseudogene	239.218	346.973	271.263	92.4974	49.7589	4.51154	167.37	2.54246	0.648396	3.92115	8.81282e-05	0.000891999
ENSG00000279803	AC009090.5	TEC	10.4008	18.6544	23.2209	0	0	0	8.71269	6.55406	1.67176	3.92045	8.83834e-05	0.000893881
ENSG00000111331	OAS3	2'-5'-oligoadenylate synthetase 3	192.887	135.245	33.7759	940.718	444.145	289.866	339.439	-2.20906	0.563506	-3.92022	8.84694e-05	0.0008944
ENSG00000286216	AC104335.2	novel transcript	59.568	73.685	94.9947	16.7283	13.8219	1.12789	43.321	2.8329	0.723465	3.91574	9.01255e-05	0.000909718
ENSG00000258352	IFITM3P6	IFITM3P pseudogene 6	7.56419	19.5872	26.3874	0	0	0	8.92313	6.58814	1.68451	3.91101	9.19105e-05	0.000926647
ENSG00000167642	SPINT2	serine peptidase inhibitor, Kunitz type 2	991.855	113.792	571.024	1444.53	2064.07	4679.6	1644.15	-2.2879	0.585105	-3.91024	9.22035e-05	0.000929238
ENSG00000108370	RGS9	regulator of G protein signaling 9	100.226	80.2141	205.822	19.6803	34.0941	34.9644	79.1667	2.12178	0.543164	3.90633	9.37068e-05	0.000943651
ENSG00000105717	PBX4	PBX homeobox 4	64.2957	125.917	193.156	35.4245	31.3297	18.0462	78.0282	2.17141	0.556054	3.90504	9.42117e-05	0.000948366
ENSG00000118777	ABCG2	ATP binding cassette subfamily G member 2 (Junior blood group)	5.67315	1.86544	0	35.4245	29.4868	45.1154	19.5942	-3.84402	0.984944	-3.90278	9.5093e-05	0.000956491
ENSG00000104879	CKM	creatine kinase, M-type	9.45524	23.318	4.22199	62.977	72.7955	94.7424	44.585	-2.62974	0.673915	-3.90218	9.53309e-05	0.000958137
ENSG00000005513	SOX8	SRY-box transcription factor 8	32.1478	42.9052	85.4952	5.90409	7.37169	9.02308	30.4745	2.85055	0.730543	3.90195	9.54191e-05	0.00095865
ENSG00000162267	ITIH3	inter-alpha-trypsin inhibitor heavy chain 3	23.6381	1.86544	2.11099	73.8011	81.0886	91.3587	45.6438	-3.14899	0.807524	-3.89956	9.63662e-05	0.000967411
ENSG00000168546	GFRA2	GDNF family receptor alpha 2	0	4.66361	5.27748	35.4245	38.7014	45.1154	21.5304	-3.59529	0.922299	-3.89818	9.69181e-05	0.000972195
ENSG00000003096	KLHL13	kelch like family member 13	46.3307	121.254	6.33298	409.35	321.59	278.588	197.241	-2.53434	0.650151	-3.89808	9.6957e-05	0.000972208
ENSG00000272140	AC022400.6	novel transcript	73.7509	81.1468	66.4963	13.7762	21.1936	11.2789	44.6071	2.25232	0.578163	3.89565	9.79362e-05	0.000980502
ENSG00000189350	TOGARAM2	TOG array regulator of axonemal microtubules 2	18.9105	20.5199	29.5539	0	0.921462	0	11.651	5.99239	1.53927	3.89301	9.90062e-05	0.000988529
ENSG00000238260	AL513320.1	novel transcript	70.9143	55.9633	42.2199	11.8082	5.52877	0	31.0724	3.26737	0.840102	3.88925	0.000100554	0.00100282
ENSG00000273142	LINC02604	long intergenic non-protein coding RNA 2604	260.965	122.187	193.156	76.7532	38.7014	20.3019	118.677	2.08234	0.535883	3.88581	0.000101988	0.00101438
ENSG00000107317	PTGDS	prostaglandin D2 synthase	891.629	48.5015	217.432	6114.67	5307.62	7403.44	3330.55	-4.02347	1.03579	-3.88446	0.000102558	0.0010173
ENSG00000118898	PPL	periplakin	21.7471	7.46178	6.33298	144.65	51.6019	47.3712	46.5275	-2.77311	0.713889	-3.8845	0.000102539	0.0010173
ENSG00000254762	AP001107.7	novel transcript	102.117	135.245	162.546	187.947	423.872	992.539	334.044	-2.00405	0.515908	-3.88452	0.000102534	0.0010173
ENSG00000143624	INTS3	integrator complex subunit 3	167.358	340.444	61.2188	55.1048	20.2722	34.9644	113.227	2.36834	0.609665	3.88466	0.000102474	0.0010173
ENSG00000229233	AC011891.2	novel transcript	0	0	0	14.7602	16.5863	18.0462	8.23212	-6.51803	1.67832	-3.88366	0.000102896	0.00102026
ENSG00000267121	AC008105.3	novel transcript, antisense to FMNL1	68.0777	100.734	295.539	44.2807	7.37169	2.25577	86.3765	3.10111	0.798946	3.8815	0.000103814	0.00102858
ENSG00000244457	ENO1P1	enolase 1 pseudogene 1	117.245	91.4068	206.877	41.3286	39.6229	19.174	85.9424	2.04717	0.527471	3.88111	0.000103983	0.00102985
ENSG00000203506	RBMS3-AS2	RBMS3 antisense RNA 2	60.5136	118.456	90.7727	12.7922	20.2722	0	50.4677	3.01063	0.775855	3.8804	0.000104285	0.00103165
ENSG00000261371	PECAM1	platelet and endothelial cell adhesion molecule 1	89.8248	13.0581	45.3863	5.90409	3.68585	4.51154	27.0618	3.39561	0.87506	3.88044	0.000104268	0.00103165
ENSG00000229930	AC138393.2	F-box only protein 25 (FBXO25) pseudogene	28.3657	39.1743	20.0544	1.96803	0	2.25577	15.303	4.41658	1.13824	3.88018	0.000104379	0.00103218
ENSG00000285917	AL109924.4	novel transcript	21.7471	25.1835	35.8869	1.96803	0	0	14.1309	5.37155	1.38451	3.87976	0.00010456	0.0010334
ENSG00000101115	SALL4	spalt like transcription factor 4	13.2373	35.4434	6.33298	0	0	0	9.16896	6.63058	1.70908	3.87962	0.000104622	0.0010334
ENSG00000272696	AL359091.3	novel transcript, antisense to TRUB2	17.0194	72.7523	90.7727	7.87212	5.52877	9.02308	33.8281	3.01411	0.777318	3.87757	0.000105505	0.00104173
ENSG00000254887	AC010247.1	novel transcript, antisense to POU2F2	30.2568	31.7125	43.2753	3.93606	3.68585	0	18.8111	3.75094	0.968023	3.87485	0.00010669	0.00105262
ENSG00000279086	AC073130.3	TEC	105.899	100.734	41.1644	21.6483	14.7434	6.76731	48.4927	2.51504	0.649532	3.87209	0.000107907	0.00106341
ENSG00000239884	RN7SL608P	RNA, 7SL, cytoplasmic 608, pseudogene	13.2373	41.0398	32.7204	0	0	2.25577	14.8755	5.38462	1.39128	3.87028	0.000108712	0.00107052
ENSG00000236844	AC069213.3	ribosomal protein L24 (RPL24) pseudogene	12.2918	7.46178	1.0555	29.5204	39.6229	133.09	37.1738	-3.26703	0.844389	-3.8691	0.000109238	0.00107529
ENSG00000120337	TNFSF18	TNF superfamily member 18	110.626	7.46178	5.27748	0	0	2.25577	20.9369	5.87566	1.52053	3.86423	0.000111441	0.00109447
ENSG00000128510	CPA4	carboxypeptidase A4	7.56419	0	6.33298	68.881	54.3662	27.0692	27.369	-3.44483	0.892656	-3.85907	0.000113818	0.00111445
ENSG00000171502	COL24A1	collagen type XXIV alpha 1 chain	98.3345	241.575	150.936	0	7.37169	0	83.0362	6.03099	1.56345	3.85748	0.000114561	0.00112084
ENSG00000186094	AGBL4	ATP/GTP binding protein like 4	6.61867	60.6269	28.4984	0	1.84292	1.12789	16.4525	4.99985	1.29749	3.85348	0.000116448	0.00113845
ENSG00000250699	AP000892.1	novel transcript, antisense to CEP164	24.5836	30.7798	25.3319	1.96803	0	0	13.7772	5.33526	1.38483	3.85264	0.000116852	0.00114196
ENSG00000255326	AP001922.5	novel transcript	15.1284	2.79817	16.8879	63.961	72.7955	76.6962	41.3779	-2.62265	0.680937	-3.85153	0.000117383	0.00114585
ENSG00000287200	AC022506.2	novel transcript, antisense to INHBEand GLI1	430.214	148.303	78.1067	24.6004	13.8219	72.1847	127.872	2.57699	0.670448	3.84369	0.000121198	0.00117819
ENSG00000154265	ABCA5	ATP binding cassette subfamily A member 5	64.2957	14.9236	29.5539	122.018	166.785	181.59	96.5275	-2.11153	0.549766	-3.84078	0.000122644	0.00119
ENSG00000285599	AC234917.2	Novel transcript, antisense to NRBP2	338.498	476.621	438.031	204.675	48.8375	40.6039	257.878	2.0899	0.544557	3.8378	0.000124141	0.00120317
ENSG00000226287	TMEM191A	transmembrane protein 191A (pseudogene)	36.8754	30.7798	70.7183	99.3855	152.041	345.133	122.489	-2.10961	0.550112	-3.83487	0.000125631	0.0012167
ENSG00000262528	AL022341.2	novel transcript, antisense to WDR90	71.8598	121.254	51.7193	15.7442	13.8219	0	45.7332	3.0343	0.791418	3.834	0.000126076	0.00121918
ENSG00000227598	Z94721.1	novel transcript	59.568	95.1376	63.3298	20.6643	11.0575	3.38366	42.1902	2.62469	0.684982	3.83177	0.000127225	0.00122844
ENSG00000288100	AL161663.2	novel transcript, antisense to STXBP6	107.79	174.419	62.2743	28.5364	20.2722	31.5808	70.8121	2.1037	0.549156	3.83078	0.000127736	0.00123199
ENSG00000254002	AC012574.2	novel transcript	11.3463	69.9541	29.5539	0	0	4.51154	19.2276	4.70253	1.22937	3.82514	0.000130699	0.00125869
ENSG00000225937	PCA3	prostate cancer associated 3	7.56419	3.73089	12.666	96.4335	45.1516	32.7087	33.0425	-2.87322	0.751569	-3.82296	0.000131857	0.0012689
ENSG00000272438	AL645608.6	novel transcript	84.1517	179.083	146.714	47.2327	10.1361	29.325	82.7737	2.24413	0.587533	3.81958	0.000133677	0.00128449
ENSG00000254138	AC113386.1	novel transcript	51.0583	225.719	270.207	59.0409	14.7434	24.8135	107.597	2.47141	0.647056	3.81947	0.000133736	0.00128459
ENSG00000284433	MIR1914	microRNA 1914	27.4202	61.5597	36.9424	6.8881	3.68585	0	22.7494	3.54928	0.929554	3.81826	0.000134398	0.00129046
ENSG00000166396	SERPINB7	serpin family B member 7	47.2762	453.303	143.548	0	5.52877	0	108.276	6.83779	1.79199	3.81576	0.000135765	0.00130165
ENSG00000119508	NR4A3	nuclear receptor subfamily 4 group A member 3	1.89105	48.5015	40.1089	200.739	199.036	153.392	107.278	-2.61322	0.684926	-3.81533	0.000136003	0.00130345
ENSG00000181392	SYNE4	spectrin repeat containing nuclear envelope family member 4	28.3657	58.7615	67.5518	9.84015	0	0	27.4199	3.96226	1.04033	3.80864	0.000139731	0.00133373
ENSG00000235387	SPAAR	small regulatory polypeptide of amino acid response	118.191	35.4434	16.8879	5.90409	8.29316	3.38366	31.3505	3.26774	0.858237	3.8075	0.00014038	0.00133942
ENSG00000230928	AL139241.1	novel transcript	224.089	404.801	378.923	136.778	51.6019	12.4067	201.433	2.32477	0.610677	3.80687	0.000140737	0.00134233
ENSG00000255566	AC135279.2	mitochondrial ribosomal protein S25 (MRPS25) pseudogene	24.5836	13.9908	10.555	0	0	0	8.18824	6.46642	1.69922	3.80551	0.00014151	0.00134821
ENSG00000259715	AC022087.1	novel transcript	24.5836	13.9908	10.555	0	0	0	8.18824	6.46642	1.69922	3.80551	0.00014151	0.00134821
ENSG00000257225	AC079601.2	novel transcript, antisense to PRICKLE1	80.3696	26.1162	17.9434	3.93606	4.60731	0	22.1621	3.8328	1.00797	3.8025	0.000143243	0.00136271
ENSG00000178038	ALS2CL	ALS2 C-terminal like	92.6614	402.936	1086.11	145.634	79.2457	82.3356	314.82	2.36353	0.621969	3.80007	0.000144654	0.00137361
ENSG00000279155	AC233300.1	TEC	5.67315	24.2508	21.1099	0	0	0	8.50564	6.51979	1.71728	3.79658	0.000146705	0.00139154
ENSG00000233581	AC069155.1	novel transcript	13.2373	11.1927	24.2764	0	0	0	8.11774	6.45141	1.70071	3.79336	0.000148624	0.00140715
ENSG00000230537	AL158071.3	novel transcript	19.856	9.32722	10.555	49.2007	46.9945	137.602	45.5892	-2.55198	0.672817	-3.79298	0.00014885	0.00140878
ENSG00000288538	AP002985.1	novel transcript, antisense to KCTD21	0	0	0	24.6004	14.7434	9.02308	8.06114	-6.48962	1.71172	-3.79129	0.000149867	0.00141788
ENSG00000232611	AL683813.2	novel transcript	47.2762	62.4924	40.1089	9.84015	4.60731	9.02308	28.8913	2.68278	0.708563	3.78623	0.000152952	0.00144548
ENSG00000145826	LECT2	leukocyte cell derived chemotaxin 2	13.2373	36.3762	4.22199	0	0	0	8.97258	6.59953	1.74432	3.78344	0.000154678	0.00145858
ENSG00000233179	Z82249.1	novel transcript	5.67315	19.5872	25.3319	0	0	0	8.43204	6.50646	1.72103	3.78056	0.000156475	0.0014723
ENSG00000279332	AC090772.5	TEC	36.8754	10.2599	20.0544	61.9929	102.282	170.311	66.9626	-2.31435	0.612302	-3.77975	0.000156984	0.00147602
ENSG00000188681	TEKT4P2	tektin 4 pseudogene 2	31.2023	75.5505	155.158	5.90409	23.958	5.63943	49.5687	2.86947	0.759201	3.7796	0.000157083	0.00147641
ENSG00000260884	AC009120.3	novel transcript	55.7859	6.52905	28.4984	1.96803	0	0	15.4636	5.50656	1.45753	3.77801	0.000158084	0.00148406
ENSG00000286895	AC092745.5	novel transcript	39.712	87.6759	70.7183	11.8082	16.5863	6.76731	38.878	2.48402	0.657656	3.77708	0.00015868	0.00148762
ENSG00000212541	RNU6-510P	RNA, U6 small nuclear 510, pseudogene	4.72762	23.318	23.2209	0	0	0	8.54443	6.52604	1.72827	3.77604	0.000159338	0.00149109
ENSG00000255250	AP003059.2	novel transcript	44.4396	92.3395	156.213	14.7602	17.5078	27.0692	58.7216	2.30755	0.61153	3.77341	0.000161034	0.00150586
ENSG00000244358	AC055758.2	novel transcript	7.56419	29.8471	12.666	0	0	0	8.34621	6.49391	1.72139	3.77247	0.000161638	0.00151097
ENSG00000256667	KLRA1P	killer cell lectin like receptor A1, pseudogene	55.7859	88.6086	47.4973	11.8082	14.7434	2.25577	36.7832	2.71987	0.721529	3.76959	0.000163516	0.00152576
ENSG00000221878	PSG7	pregnancy specific beta-1-glycoprotein 7 (gene/pseudogene)	0	11.1927	6.33298	67.897	57.1306	39.476	30.3382	-3.23101	0.85747	-3.76807	0.000164512	0.00153338
ENSG00000165794	SLC39A2	solute carrier family 39 member 2	0	0	0	11.8082	5.52877	33.8366	8.52892	-6.56523	1.743	-3.76664	0.000165461	0.00154056
ENSG00000205559	CHKB-DT	CHKB divergent transcript	34.9844	22.3853	17.9434	66.913	95.832	157.904	65.9937	-2.08598	0.554124	-3.76446	0.000166909	0.00155236
ENSG00000172318	B3GALT1	beta-1,3-galactosyltransferase 1	2.83657	0	0	14.7602	38.7014	30.4529	14.4585	-4.85963	1.29124	-3.76352	0.000167538	0.00155765
ENSG00000141682	PMAIP1	phorbol-12-myristate-13-acetate-induced protein 1	380.101	189.343	86.5507	37.3926	51.6019	69.9289	135.82	2.04799	0.544367	3.76215	0.00016846	0.00156509
ENSG00000272841	AL139393.3	novel transcript, antisense to MAP3K4	141.829	117.523	44.3308	28.5364	21.1936	11.2789	60.7819	2.31137	0.614437	3.76177	0.000168714	0.00156689
ENSG00000261560	AC007216.3	novel transcript, sense intronic to GSPT1	26.4747	16.789	6.33298	0	0	0	8.26611	6.48077	1.72327	3.76075	0.000169408	0.00157277
ENSG00000271880	AGAP11	ArfGAP with GTPase domain, ankyrin repeat and PH domain 11	72.8054	404.801	325.093	70.8491	74.6384	32.7087	163.483	2.16863	0.576808	3.75971	0.000170113	0.00157761
ENSG00000167281	RBFOX3	RNA binding fox-1 homolog 3	24.5836	20.5199	42.2199	2.95204	1.84292	0	15.3531	4.14878	1.10348	3.75973	0.000170094	0.00157761
ENSG00000078295	ADCY2	adenylate cyclase 2	1.89105	11.1927	75.9957	0.984015	0	0	15.0106	6.35945	1.69156	3.75952	0.000170238	0.00157821
ENSG00000275163	AC117457.1	potassium large conductance calcium-activated channel, subfamily M, beta member 2 (KCNMB2-IT1 - KCNMB2 readthrough transcript)	36.8754	97.0031	135.104	15.7442	23.958	6.76731	52.5753	2.52215	0.670959	3.75902	0.000170582	0.00158083
ENSG00000237039	AC018738.1	ribosomal protein S28 (RPS28) pseudogene	55.7859	53.1652	23.2209	55.1048	119.79	648.534	159.267	-2.63642	0.701445	-3.75855	0.000170901	0.00158322
ENSG00000279365	AP000695.3	novel transcript	11.3463	27.9817	9.49947	0	0	0	8.1379	6.45794	1.71866	3.75754	0.000171594	0.00158906
ENSG00000007933	FMO3	flavin containing dimethylaniline monoxygenase 3	0	0	2.11099	30.5045	38.7014	11.2789	13.7659	-5.33282	1.41973	-3.75623	0.000172489	0.00159563
ENSG00000074706	IPCEF1	interaction protein for cytohesin exchange factors 1	0	6.52905	1.0555	61.0089	25.8009	28.1971	20.4319	-3.90652	1.04066	-3.7539	0.000174108	0.00160824
ENSG00000227077	AC107983.1	ribosomal protein S28 (RPS28) pseudogene	6.61867	11.1927	1.0555	32.4725	31.3297	111.661	32.3883	-3.20154	0.852956	-3.75347	0.000174403	0.0016086
ENSG00000284747	AL034417.5	novel transcript, antisense to ERRFI1	30.2568	36.3762	51.7193	1.96803	7.37169	0	21.282	3.62136	0.964882	3.75317	0.000174616	0.00160953
ENSG00000138795	LEF1	lymphoid enhancer binding factor 1	47.2762	33.578	27.4429	1.96803	1.84292	6.76731	19.8126	3.3876	0.90284	3.75216	0.000175319	0.00161486
ENSG00000050628	PTGER3	prostaglandin E receptor 3	66.1867	199.603	24.2764	417.222	485.61	371.074	260.662	-2.13293	0.568611	-3.75113	0.000176042	0.00161979
ENSG00000254204	AC022034.4	novel transcript	22.6926	18.6544	12.666	61.0089	82.0101	91.3587	48.0651	-2.11334	0.563518	-3.75026	0.00017665	0.00162423
ENSG00000269737	AL691432.1	ribosomal protein S7 (RPS7) pseudogene	69.9688	88.6086	63.3298	21.6483	8.29316	1.12789	42.1628	2.82522	0.753454	3.74969	0.000177052	0.00162734
ENSG00000237238	BMS1P10	BMS1 pseudogene 10	3.7821	147.37	212.155	0	1.84292	0	60.8583	7.56951	2.02438	3.73916	0.000184633	0.001688
ENSG00000225727	AL139184.1	filamin A interacting protein 1-like (FILIP1L) pseudogene	24.5836	29.8471	26.3874	2.95204	0	0	13.9617	4.755	1.27229	3.73734	0.000185974	0.00169785
ENSG00000253354	AC105999.1	novel transcript	30.2568	13.0581	6.33298	0	0	0	8.27464	6.48215	1.73461	3.73696	0.000186259	0.00169985
ENSG00000268041	ERFL	ETS repressor factor like	69.9688	128.716	145.658	38.3766	11.979	28.1971	70.4826	2.13493	0.571404	3.73628	0.000186763	0.00170385
ENSG00000186056	MATN1-AS1	MATN1 antisense RNA 1	115.354	79.2814	126.66	41.3286	20.2722	15.7904	66.4477	2.04983	0.54881	3.73504	0.000187684	0.00171165
ENSG00000185495	AC138393.1	septin 7 (SEPT7) pseudogene	175.868	143.639	69.6628	44.2807	23.958	6.76731	77.3626	2.36973	0.634567	3.7344	0.00018816	0.00171477
ENSG00000280670	CCDC163	coiled-coil domain containing 163	43.4941	67.156	35.8869	5.90409	1.84292	11.2789	27.5938	2.96893	0.795204	3.73355	0.0001888	0.00171939
ENSG00000285875	AL035446.2	novel transcript	1.89105	7.46178	0	17.7123	38.7014	72.1847	22.9919	-3.75747	1.00652	-3.73313	0.000189112	0.00172009
ENSG00000287949	AC025508.1	novel transcript, antisense to RSPO2	1.89105	0	2.11099	32.4725	24.8795	21.4298	13.7973	-4.32088	1.15861	-3.72936	0.000191968	0.00174177
ENSG00000109063	MYH3	myosin heavy chain 3	83.2061	70.8869	90.7727	27.5524	16.5863	9.02308	49.6713	2.19671	0.58904	3.72932	0.000192	0.00174177
ENSG00000272374	Z97832.2	novel transcript, antisense to SCUBE3	39.712	52.2324	54.8858	9.84015	5.52877	9.02308	28.537	2.5946	0.695955	3.72812	0.000192914	0.00174883
ENSG00000283897	AC011416.3	novel transcript	0	0	0	4.92007	10.1361	36.0923	8.52475	-6.56463	1.76109	-3.72759	0.000193319	0.00175189
ENSG00000164616	FBXL21P	F-box and leucine rich repeat protein 21, pseudogene	12.2918	35.4434	4.22199	0	0	0	8.65954	6.5483	1.75685	3.7273	0.00019354	0.00175328
ENSG00000205959	AC105345.1	novel transcript	33.0933	41.9725	52.7748	6.8881	7.37169	2.25577	24.0594	2.93467	0.788897	3.71996	0.000199253	0.00179934
ENSG00000286044	AP001977.1	novel transcript	7.56419	25.1835	107.661	0	3.68585	4.51154	24.7676	4.10762	1.10435	3.71948	0.000199635	0.00180216
ENSG00000147655	RSPO2	R-spondin 2	1.89105	0	4.22199	38.3766	32.2512	21.4298	16.3618	-3.94392	1.0612	-3.71649	0.000202013	0.00182091
ENSG00000256955	AC131009.2	novel transcript	85.0972	7.46178	25.3319	2.95204	2.76439	2.25577	20.9772	3.88249	1.04468	3.71642	0.000202065	0.00182091
ENSG00000267138	AC005954.1	novel transcript, sense intronic to APBA3	31.2023	73.685	62.2743	12.7922	0.921462	0	30.1459	3.59555	0.968178	3.71373	0.000204223	0.00183907
ENSG00000267141	AC012615.4	novel transcript, antisense to KLF16	21.7471	31.7125	34.8314	3.93606	0	0	15.3712	4.46896	1.20388	3.71213	0.000205525	0.00184951
ENSG00000288044	AL096870.10	novel transcript, antisense to RABGGTAand DHRS1	16.0739	8.3945	10.555	8.85613	27.6439	346.261	69.6307	-3.44771	0.92902	-3.71113	0.000206339	0.0018549
ENSG00000286443	AC091178.2	novel transcript, antisense to PLXDC1	5.67315	0.932722	0	307.997	101.361	13.5346	71.583	-5.99015	1.61424	-3.71081	0.0002066	0.00185595
ENSG00000226744	AC005326.1	pseudogene similar to asparagine synthetase ASNS	38.7665	13.9908	2.11099	0	0	0	9.14472	6.62668	1.78647	3.70938	0.000207771	0.00186582
ENSG00000249937	LINC02223	long intergenic non-protein coding RNA 2223	3.7821	3.73089	7.38847	39.3606	24.8795	56.3943	22.5893	-3.0243	0.815832	-3.70701	0.000209718	0.00188003
ENSG00000159763	PIP	prolactin induced protein	0	1.86544	2.11099	11.8082	36.8585	33.8366	14.4133	-4.39026	1.18507	-3.70464	0.000211691	0.0018918
ENSG00000232034	AC092168.2	novel transcript	19.856	13.0581	12.666	0	0	0	7.59668	6.3577	1.71667	3.7035	0.000212647	0.00189903
ENSG00000255143	AP000879.2	novel transcript, sense overlapping ANO1	18.9105	35.4434	21.1099	1.96803	0	0	12.9053	5.23944	1.41596	3.70028	0.000215358	0.00191859
ENSG00000205863	C1QTNF9B	C1q and TNF related 9B	43.4941	11.1927	16.8879	81.6732	108.732	138.73	66.7851	-2.19859	0.594244	-3.69981	0.00021576	0.00192151
ENSG00000225950	NTF4	neurotrophin 4	65.2412	6.52905	18.9989	0	0	2.25577	15.5042	5.43789	1.46993	3.69941	0.000216101	0.00192388
ENSG00000235335	B3GALT1-AS1	B3GALT1 antisense RNA 1	2.83657	0	2.11099	14.7602	40.5443	31.5808	15.3055	-4.14543	1.12062	-3.69922	0.000216266	0.00192416
ENSG00000171533	MAP6	microtubule associated protein 6	57.677	13.0581	42.2199	138.746	164.942	147.753	94.0659	-2.00018	0.540708	-3.6992	0.000216282	0.00192416
ENSG00000270195	AC016773.2	novel transcript	42.5486	59.6942	27.4429	3.93606	9.21462	2.25577	24.182	3.05401	0.825662	3.69886	0.000216567	0.00192604
ENSG00000229152	ANKRD10-IT1	ANKRD10 intronic transcript 1	58.6225	187.477	63.3298	15.7442	22.1151	0	57.8815	3.01761	0.816487	3.69585	0.000219154	0.00194569
ENSG00000267114	AC011481.1	novel transcript	52.0038	65.2905	61.2188	9.84015	11.0575	15.7904	35.8669	2.28859	0.619677	3.6932	0.000221448	0.00196402
ENSG00000241163	LINC00877	long intergenic non-protein coding RNA 877	0	1.86544	0	27.5524	16.5863	29.325	12.5549	-5.25331	1.42247	-3.6931	0.000221534	0.00196412
ENSG00000065320	NTN1	netrin 1	20.8015	41.0398	13.7215	186.963	93.0676	68.801	70.7324	-2.20352	0.596735	-3.69262	0.000221952	0.00196714
ENSG00000244086	AC110749.1	ribosomal protein S20 pseudogene 35	1.89105	0	9.49947	31.4885	33.1726	71.0568	24.5181	-3.60131	0.975453	-3.69193	0.000222558	0.0019706
ENSG00000147059	SPIN2A	spindlin family member 2A	6.61867	5.59633	8.44397	43.2967	31.3297	60.9058	26.0319	-2.71576	0.735695	-3.69142	0.000223002	0.00197374
ENSG00000189120	SP6	Sp6 transcription factor	12.2918	37.3089	102.383	5.90409	5.52877	4.51154	27.988	3.24714	0.879711	3.69114	0.000223253	0.00197529
ENSG00000270412	AL136084.3	novel transcript, antisense to COL15A1	15.1284	10.2599	20.0544	0	0	0	7.57379	6.35182	1.72242	3.68773	0.000226263	0.00200054
ENSG00000198842	DUSP27	dual specificity phosphatase 27, atypical	3.7821	14.9236	31.6649	0	0	0	8.39509	6.49919	1.76245	3.68758	0.000226394	0.00200102
ENSG00000172799	ZBTB8OSP2	zinc finger and BTB domain containing 8 opposite strand pseudogene 2	4.72762	0	0	27.5524	25.8009	40.6039	16.4475	-4.2894	1.16355	-3.68648	0.00022738	0.00200766
ENSG00000212498	SNORD86	small nucleolar RNA, C/D box 86	145.611	85.8104	98.1612	35.4245	23.958	4.51154	65.5794	2.35849	0.639803	3.68627	0.000227562	0.00200859
ENSG00000285090	AC002074.1	COL1A2 antisense RNA 1	32260.3	63391.5	39765.8	19950.9	7124.74	1300.45	27299	2.25465	0.612682	3.67997	0.000233261	0.00205327
ENSG00000207864	MIR27B	microRNA 27b	31.2023	55.0306	41.1644	3.93606	8.29316	0	23.2711	3.34776	0.910262	3.6778	0.000235255	0.00206941
ENSG00000267325	LINC01415	long intergenic non-protein coding RNA 1415	7.56419	27.9817	11.6105	0	0	0	7.85939	6.40727	1.74236	3.67735	0.000235669	0.00207164
ENSG00000164935	DCSTAMP	dendrocyte expressed seven transmembrane protein	47.2762	7.46178	2.11099	0	0	0	9.47483	6.6776	1.81598	3.67713	0.000235868	0.00207269
ENSG00000279342	AP000866.6	novel transcript, sense intronic to MSANTD2	17.965	22.3853	6.33298	0	0	0	7.78054	6.39355	1.73951	3.67549	0.000237393	0.00208324
ENSG00000104808	DHDH	dihydrodiol dehydrogenase	6.61867	1.86544	3.16649	10.8242	35.0155	86.8472	24.0562	-3.50438	0.953484	-3.67534	0.00023753	0.00208374
ENSG00000173801	JUP	junction plakoglobin	111.572	28.9144	375.757	33.4565	23.958	29.325	100.497	2.57271	0.70116	3.66922	0.000243293	0.0021285
ENSG00000133401	PDZD2	PDZ domain containing 2	56.7315	97.0031	64.3853	18.6963	9.21462	19.174	44.2008	2.21841	0.604632	3.66903	0.000243476	0.00212939
ENSG00000153495	TEX29	testis expressed 29	26.4747	44.7707	37.9979	5.90409	3.68585	0	19.8055	3.48232	0.94934	3.66815	0.000244314	0.00213527
ENSG00000231407	GORAB-AS1	GORAB antisense RNA 1	34.9844	50.367	10.555	130.874	105.047	172.566	84.0656	-2.08481	0.568406	-3.66782	0.000244632	0.00213732
ENSG00000164764	SBSPON	somatomedin B and thrombospondin type 1 domain containing	49.1673	36.3762	67.5518	11.8082	7.37169	6.76731	29.8404	2.55664	0.697167	3.66719	0.000245229	0.00214181
ENSG00000272296	SNORD96A	small nucleolar RNA, C/D box 96A	60.5136	49.4343	37.9979	3.93606	4.60731	13.5346	28.3373	2.76519	0.754869	3.66314	0.000249141	0.00217083
ENSG00000042062	RIPOR3	RIPOR family member 3	20.8015	39.1743	24.2764	195.819	114.261	55.2664	74.9331	-2.11643	0.57788	-3.6624	0.000249867	0.00217569
ENSG00000241288	LINC02614	long intergenic non-protein coding RNA 2614	162.63	180.015	261.763	78.7212	26.7224	4.51154	119.061	2.45414	0.670561	3.65983	0.000252385	0.00219465
ENSG00000233952	FTLP15	ferritin light chain pseudogene 15	1.89105	49.4343	6.33298	0	0	0	9.60972	6.698	1.831	3.65812	0.000254076	0.00220721
ENSG00000124467	PSG8	pregnancy specific beta-1-glycoprotein 8	0.945524	22.3853	39.0534	150.554	150.198	96.9981	76.6891	-2.67851	0.732415	-3.65709	0.000255092	0.0022152
ENSG00000111981	ULBP1	UL16 binding protein 1	175.868	14.9236	159.38	17.7123	23.958	11.2789	67.1867	2.72007	0.743902	3.65649	0.000255688	0.0022174
ENSG00000255520	AC090589.2	novel transcript	15.1284	10.2599	18.9989	0	0	0	7.39788	6.31803	1.73073	3.6505	0.000261729	0.00226294
ENSG00000179304	FAM156B	family with sequence similarity 156 member B	29.3113	55.0306	30.6094	4.92007	6.45023	2.25577	21.4296	3.06064	0.838567	3.64984	0.0002624	0.00226798
ENSG00000279744	AC132938.6	TEC	14.1829	44.7707	23.2209	1.96803	0	2.25577	14.3997	4.32162	1.18425	3.64926	0.000262996	0.00227237
ENSG00000241278	ENPP7P4	ectonucleotide pyrophosphatase/phosphodiesterase 7 pseudogene 4	118.191	149.236	208.988	61.9929	20.2722	4.51154	93.8652	2.45156	0.671888	3.64875	0.000263515	0.00227457
ENSG00000183668	PSG9	pregnancy specific beta-1-glycoprotein 9	0	13.9908	24.2764	306.029	246.952	375.586	161.139	-4.60387	1.26241	-3.6469	0.000265425	0.00228876
ENSG00000259783	LINC02259	long intergenic non-protein coding RNA 2259	49.1673	43.8379	42.2199	3.93606	5.52877	11.2789	25.9948	2.72024	0.746034	3.64627	0.000266075	0.00229283
ENSG00000167306	MYO5B	myosin VB	20.8015	55.0306	73.8847	7.87212	1.84292	9.02308	28.0758	3.01197	0.82617	3.6457	0.000266666	0.00229715
ENSG00000255557	AP001266.2	novel transcript	86.9882	81.1468	98.1612	14.7602	23.0365	0	50.6822	2.80063	0.768346	3.64501	0.000267377	0.00230252
ENSG00000207051	SNORA27	small nucleolar RNA, H/ACA box 27	21.7471	11.1927	27.4429	0.984015	0	0	10.2278	5.79991	1.59137	3.6446	0.000267809	0.00230546
ENSG00000278000	AC139100.2	novel transcript	13.2373	10.2599	40.1089	0.984015	0	0	10.765	5.87357	1.6117	3.64433	0.000268085	0.00230707
ENSG00000109794	FAM149A	family with sequence similarity 149 member A	34.0389	7.46178	10.555	117.098	70.9526	81.2077	53.5523	-2.36788	0.6499	-3.64346	0.000269	0.00231417
ENSG00000254278	AC107953.2	novel transcript	0	0	2.11099	12.7922	30.4082	30.4529	12.6274	-5.20113	1.42782	-3.6427	0.000269793	0.00231945
ENSG00000239883	PARGP1	poly(ADP-ribose) glycohydrolase pseudogene 1	59.568	82.0795	61.2188	20.6643	13.8219	7.8952	40.8746	2.25265	0.618687	3.64102	0.00027156	0.00233153
ENSG00000025039	RRAGD	Ras related GTP binding D	5.67315	28.9144	27.4429	86.5933	72.7955	148.881	61.7167	-2.31402	0.635584	-3.64078	0.000271816	0.00233296
ENSG00000261183	SPINT1-AS1	SPINT1 antisense RNA 1	0	0	0	13.7762	15.6648	13.5346	7.16261	-6.318	1.73644	-3.63847	0.000274262	0.00234925
ENSG00000091428	RAPGEF4	Rap guanine nucleotide exchange factor 4	5.67315	75.5505	29.5539	0	0	4.51154	19.2148	4.69512	1.29172	3.63479	0.000278207	0.0023791
ENSG00000260645	AL359715.2	novel transcript	18.9105	27.0489	25.3319	0	1.84292	0	12.189	5.18657	1.42735	3.6337	0.000279381	0.00238835
ENSG00000279019	AC009090.4	TEC	25.5292	33.578	25.3319	3.93606	0	0	14.7292	4.40556	1.21334	3.63092	0.000282408	0.00241047
ENSG00000073146	MOV10L1	Mov10 like RISC complex RNA helicase 1	104.953	62.4924	48.5528	13.7762	3.68585	20.3019	42.2937	2.52996	0.696954	3.63003	0.000283393	0.00241623
ENSG00000221116	SNORD110	small nucleolar RNA, C/D box 110	19.856	39.1743	27.4429	2.95204	2.76439	0	15.3649	3.88122	1.06918	3.63008	0.000283338	0.00241623
ENSG00000132185	FCRLA	Fc receptor like A	5.67315	0	8.44397	53.1368	31.3297	49.6269	24.7018	-3.2622	0.898852	-3.62929	0.000284201	0.00242233
ENSG00000134569	LRP4	LDL receptor related protein 4	179.65	95.1376	73.8847	31.4885	30.4082	4.51154	69.18	2.38403	0.657012	3.62859	0.00028497	0.00242728
ENSG00000273387	AC005005.3	novel transcript, antisense to SMTN	713.871	1014.8	1301.43	511.688	137.298	57.5221	622.768	2.09984	0.579301	3.62477	0.000289216	0.00245777
ENSG00000214650	AC073592.1	novel transcript	37.821	5.59633	6.33298	0	0	0	8.29171	6.48483	1.79003	3.62274	0.000291498	0.00247471
ENSG00000107147	KCNT1	potassium sodium-activated channel subfamily T member 1	26.4747	74.6178	52.7748	7.87212	10.1361	6.76731	29.7738	2.6294	0.725893	3.6223	0.000291998	0.00247722
ENSG00000252311	RNU1-103P	RNA, U1 small nuclear 103, pseudogene	16.0739	19.5872	8.44397	0	0	0	7.35084	6.31115	1.74234	3.62222	0.000292082	0.00247722
ENSG00000237234	Z99289.1	novel transcript	4.72762	5.59633	14.7769	825.588	152.041	9.02308	168.626	-5.3	1.46324	-3.62209	0.000292229	0.00247765
ENSG00000273544	SNORA44	small nucleolar RNA, H/ACA box 44	26.4747	23.318	44.3308	4.92007	0	0	16.5073	4.24053	1.17117	3.62076	0.000293735	0.00248879
ENSG00000286834	AL360020.1	novel transcript	33.0933	63.4251	50.6638	9.84015	6.45023	9.02308	28.7493	2.54315	0.702426	3.62053	0.000294003	0.00249024
ENSG00000164106	SCRG1	stimulator of chondrogenesis 1	649.575	40.107	15.8324	5.90409	3.68585	9.02308	120.688	5.24882	1.4512	3.61689	0.000298163	0.00251803
ENSG00000264968	AC090844.2	novel transcript	7.56419	17.7217	18.9989	0	0	0	7.38081	6.31489	1.74594	3.6169	0.000298157	0.00251803
ENSG00000188585	CLEC20A	C-type lectin domain containing 20A	95.498	79.2814	59.1078	26.5684	5.52877	13.5346	46.5865	2.36067	0.653014	3.61504	0.000300296	0.00253283
ENSG00000269959	SPACA6P-AS	SPACA6P antisense RNA	131.428	63.4251	154.102	17.7123	13.8219	46.2433	71.1222	2.17448	0.601593	3.61454	0.000300887	0.00253606
ENSG00000226143	Z98752.1	novel transcript	49.1673	67.156	46.4418	7.87212	11.979	0	30.436	3.01178	0.833509	3.61338	0.000302235	0.00254576
ENSG00000167771	RCOR2	REST corepressor 2	61.4591	50.367	31.6649	4.92007	1.84292	12.4067	27.1101	2.93024	0.811172	3.61236	0.000303424	0.00255244
ENSG00000008517	IL32	interleukin 32	146.556	340.444	2299.93	56.0888	57.1306	75.5683	495.952	3.88404	1.0752	3.61239	0.00030339	0.00255244
ENSG00000225218	AP001628.1	novel transcript	24.5836	9.32722	10.555	0	0	0	7.41097	6.32224	1.75092	3.6108	0.000305252	0.00256698
ENSG00000272674	PCDHB16	protocadherin beta 16	7.56419	15.8563	6.33298	39.3606	74.6384	54.1385	32.9818	-2.49333	0.691164	-3.60744	0.000309236	0.0025971
ENSG00000142675	CNKSR1	connector enhancer of kinase suppressor of Ras 1	35.9299	14.9236	33.7759	2.95204	0	2.25577	14.9729	4.04738	1.12233	3.60624	0.000310662	0.00260783
ENSG00000253806	AC108002.1	novel transcript	39.712	19.5872	10.555	223.371	131.769	33.8366	76.4719	-2.47516	0.686621	-3.60484	0.00031234	0.00261976
ENSG00000151640	DPYSL4	dihydropyrimidinase like 4	69.9688	596.009	248.042	96.4335	60.8165	30.4529	183.62	2.28209	0.633128	3.60448	0.000312784	0.00262178
ENSG00000274414	AL121772.1	novel transcript	32.1478	29.8471	20.0544	0.984015	3.68585	0	14.4532	4.08131	1.1325	3.6038	0.0003136	0.00262749
ENSG00000259188	AC025040.1	novel transcript, antisense to ATP8B4	0	0	0	13.7762	3.68585	29.325	7.79784	-6.43617	1.78837	-3.5989	0.000319567	0.00267169
ENSG00000227644	HIGD1AP11	HIG1 hypoxia inducible domain family member 1A pseudogene 11	20.8015	1.86544	6.33298	85.6093	63.5809	49.6269	37.9695	-2.7751	0.771086	-3.59895	0.000319503	0.00267169
ENSG00000256897	AC018410.1	novel transcript	17.0194	32.6453	21.1099	0	1.84292	0	12.1029	5.17755	1.43891	3.59824	0.000320375	0.00267671
ENSG00000077943	ITGA8	integrin subunit alpha 8	14.1829	212.661	509.805	4227.33	4222.14	3881.05	2177.86	-4.06536	1.13112	-3.5941	0.000325517	0.00271615
ENSG00000273018	FAM106A	family with sequence similarity 106 member A	115.354	400.138	162.546	9.84015	58.9736	69.9289	136.13	2.29119	0.637777	3.59246	0.000327572	0.00273153
ENSG00000234233	KCNH1-IT1	KCNH1 intronic transcript 1	33.0933	5.59633	8.44397	0	0	0	7.85561	6.40658	1.784	3.59113	0.000329245	0.0027437
ENSG00000236015	AC011290.2	thioredoxin domain containing 1 (TXNDC1) pseudogene	16.0739	29.8471	24.2764	0	1.84292	0	12.0067	5.16527	1.43914	3.58915	0.000331759	0.00276109
ENSG00000182901	RGS7	regulator of G protein signaling 7	52.0038	48.5015	60.1633	9.84015	6.45023	14.6625	31.9369	2.3864	0.66535	3.58668	0.000334916	0.00278467
ENSG00000257283	AC012464.1	novel transcript, antisense to RRP12	7.56419	5.59633	30.6094	105.29	104.125	45.1154	49.7167	-2.55204	0.711588	-3.58639	0.000335282	0.00278682
ENSG00000165795	NDRG2	NDRG family member 2	190.05	140.841	140.381	72.8171	19.3507	12.4067	95.9745	2.16898	0.60589	3.57983	0.000343814	0.00284947
ENSG00000148200	NR6A1	nuclear receptor subfamily 6 group A member 1	176.813	68.0887	40.1089	30.5045	9.21462	7.8952	55.4375	2.57906	0.720499	3.57955	0.000344188	0.00285165
ENSG00000204653	ASPDH	aspartate dehydrogenase domain containing	31.2023	74.6178	56.9968	13.7762	1.84292	0	29.7393	3.36944	0.941678	3.57813	0.000346066	0.00286537
ENSG00000215241	LINC02449	long intergenic non-protein coding RNA 2449	121.027	230.382	206.877	75.7691	19.3507	4.51154	109.653	2.48237	0.693845	3.5777	0.00034663	0.00286912
ENSG00000285416	AC137630.5	novel pseudogene, ortholog of avian secreted frizzled-related protein 5	30.2568	20.5199	24.2764	2.95204	0	0	13.0009	4.64863	1.2995	3.57726	0.000347219	0.00287287
ENSG00000278739	MIR6859-4	microRNA 6859-4	30.2568	19.5872	25.3319	2.95204	0	0	13.0213	4.65087	1.30016	3.57716	0.000347344	0.00287287
ENSG00000170092	SPDYE5	speedy/RINGO cell cycle regulator family member E5	86.0427	75.5505	60.1633	3.93606	7.37169	27.0692	43.3556	2.54878	0.712739	3.57604	0.000348838	0.00288093
ENSG00000274029	AC069209.1	novel transcript	0	0	0	14.7602	11.0575	15.7904	6.93469	-6.27006	1.75369	-3.57536	0.000349749	0.00288753
ENSG00000258602	LINC01629	long intergenic non-protein coding RNA 1629	28.3657	9.32722	35.8869	0	1.84292	0	12.5705	5.2336	1.46415	3.5745	0.000350893	0.00289605
ENSG00000235961	PNMA6A	PNMA family member 6A	18.9105	24.2508	1.0555	69.8651	89.3818	110.533	52.3327	-2.59994	0.727768	-3.57248	0.00035361	0.00291474
ENSG00000277734	TRAC	T cell receptor alpha constant	691.178	180.948	121.382	91.5134	71.874	7.8952	194.132	2.53325	0.709599	3.56997	0.000357022	0.00293911
ENSG00000233558	AL050331.1	RPS5 (40S Ribosomal Protein S5) pseudogene	7.56419	0.932722	3.16649	25.5844	43.3087	40.6039	20.1934	-3.22894	0.905964	-3.56409	0.000365114	0.00299426
ENSG00000278599	TBC1D3E	TBC1 domain family member 3E	8.50972	38.2416	13.7215	0.984015	0	0	10.2428	5.80452	1.63067	3.5596	0.000371423	0.0030402
ENSG00000277474	MIR6894	microRNA 6894	19.856	13.0581	34.8314	0.984015	0	1.12789	11.6429	5.05084	1.42009	3.5567	0.000375546	0.00307006
ENSG00000172927	MYEOV	myeloma overexpressed	66.1867	113.792	219.543	28.5364	23.958	47.3712	83.2313	2.00371	0.563581	3.55531	0.00037753	0.00308529
ENSG00000212743	LINC02656	long intergenic non-protein coding RNA 2656	17.0194	59.6942	8.44397	1.96803	1.84292	0	14.8281	4.44338	1.24984	3.55515	0.000377757	0.00308617
ENSG00000077498	TYR	tyrosinase	18.9105	14.9236	8.44397	0	0	0	7.04633	6.24996	1.75902	3.55309	0.000380728	0.00310553
ENSG00000129673	AANAT	aralkylamine N-acetyltransferase	18.9105	14.9236	8.44397	0	0	0	7.04633	6.24996	1.75902	3.55309	0.000380728	0.00310553
ENSG00000215835	AL596087.1	Ewing sarcoma breakpoint region 1 (EWSR1) pseudogene	30.2568	32.6453	29.5539	0.984015	5.52877	0	16.4948	3.77825	1.06342	3.55291	0.000380997	0.00310674
ENSG00000257817	AC026765.3	novel transcript	257.183	443.976	182.601	126.938	60.8165	15.7904	181.217	2.11583	0.595733	3.55165	0.00038283	0.00311873
ENSG00000257474	AC027288.1	novel transcript	26.4747	11.1927	6.33298	0	0	0	7.33339	6.30784	1.7768	3.55011	0.000385068	0.00313399
ENSG00000287632	AC112253.2	novel transcript	20.8015	0	4.22199	84.6253	88.4603	46.2433	40.7254	-3.12875	0.881581	-3.54902	0.000386661	0.00314596
ENSG00000272970	AC107294.2	novel transcript	82.2606	56.896	88.6617	11.8082	18.4292	24.8135	47.1449	2.05339	0.578619	3.54877	0.000387035	0.00314702
ENSG00000267834	AL592211.1	novel transcript	8.50972	23.318	42.2199	0	1.84292	0	12.6484	5.24329	1.47749	3.54878	0.000387022	0.00314702
ENSG00000254631	AP001372.1	novel transcript, antisense to PGM2L1	10.4008	16.789	4.22199	71.8331	40.5443	63.1616	34.4918	-2.47306	0.696959	-3.54836	0.000387633	0.00314993
ENSG00000286067	AC004263.2	novel transcript, antisense to PXN	920.941	661.3	685.017	360.149	112.418	24.8135	460.773	2.18748	0.616475	3.54836	0.000387636	0.00314993
ENSG00000189152	GRAPL	GRB2 related adaptor protein like	0	0	0	18.6963	7.37169	15.7904	6.97639	-6.27832	1.77001	-3.54706	0.000389554	0.00316153
ENSG00000197665	AC007952.1	novel transcript, antisense to GRAPL	0	0	0	18.6963	7.37169	15.7904	6.97639	-6.27832	1.77001	-3.54706	0.000389554	0.00316153
ENSG00000232564	MRTFA-AS1	MRTFA antisense RNA 1	28.3657	7.46178	8.44397	0	0	0	7.37858	6.31623	1.78068	3.54709	0.000389515	0.00316153
ENSG00000171033	PKIA	cAMP-dependent protein kinase inhibitor alpha	13.2373	36.3762	2.11099	104.306	94.9106	100.382	58.5537	-2.52621	0.712534	-3.54539	0.000392029	0.00317961
ENSG00000157542	KCNJ6	potassium inwardly rectifying channel subfamily J member 6	51.0583	149.236	484.473	59.0409	32.2512	48.4991	137.426	2.29226	0.64661	3.54504	0.000392548	0.00318282
ENSG00000181634	TNFSF15	TNF superfamily member 15	1.89105	7.46178	8.44397	35.4245	42.3872	47.3712	23.83	-2.82038	0.795886	-3.5437	0.00039456	0.00319813
ENSG00000158125	XDH	xanthine dehydrogenase	35.9299	50.367	37.9979	9.84015	1.84292	0	22.663	3.39508	0.958343	3.54265	0.000396123	0.00320777
ENSG00000157379	DHRS1	dehydrogenase/reductase 1	18.9105	10.2599	11.6105	8.85613	28.5653	355.284	72.2477	-3.2649	0.921641	-3.54248	0.000396377	0.00320882
ENSG00000288548	AL035653.1	novel transcript	0	0	0	11.8082	10.1361	19.174	6.85305	-6.25187	1.76725	-3.53762	0.000403756	0.00326242
ENSG00000251495	PPIAP11	peptidylprolyl isomerase A pseudogene 11	30.2568	16.789	39.0534	66.913	80.1672	230.089	77.2113	-2.13169	0.602966	-3.53534	0.000407244	0.0032835
ENSG00000046604	DSG2	desmoglein 2	9.45524	91.4068	83.3842	9.84015	9.21462	3.38366	34.4474	3.02707	0.856302	3.53505	0.0004077	0.0032835
ENSG00000283969	MIR6838	microRNA 6838	62.4046	36.3762	52.7748	12.7922	4.60731	0	28.1592	3.10619	0.878714	3.53492	0.000407892	0.0032835
ENSG00000258560	AL157912.1	novel transcript, antisense to EVL	11.3463	11.1927	18.9989	0	0	0	6.92298	6.22209	1.76003	3.53522	0.00040743	0.0032835
ENSG00000105427	CNFN	cornifelin	1.89105	1.86544	10.555	17.7123	12.9005	140.986	30.985	-3.59748	1.01806	-3.53365	0.000409868	0.00329838
ENSG00000218416	AC110619.1	novel transcript, antisense to GPC1	49.1673	83.945	147.769	33.4565	8.29316	13.5346	56.0277	2.34369	0.663282	3.53348	0.000410132	0.00329947
ENSG00000219133	AL592114.1	ribosomal protein L21 (RPL21) pseudogene	4.72762	3.73089	0	13.7762	18.4292	85.7193	21.0639	-3.77844	1.06944	-3.5331	0.000410719	0.00330316
ENSG00000111788	AC009533.1	DEAD/H (Asp-Glu-Ala-Asp/His) box polypeptide like pseudogene	146.556	243.44	159.38	67.897	10.1361	1.12789	104.756	2.79124	0.790258	3.53206	0.000412333	0.00331304
ENSG00000267135	AD000091.1	major histocompatibility complex, class I, F (HLA-F) pseudogene	10.4008	5.59633	1.0555	36.4086	32.2512	66.5452	25.3763	-2.97239	0.842027	-3.53004	0.000415489	0.00333633
ENSG00000167261	DPEP2	dipeptidase 2	0	1.86544	2.11099	11.8082	20.2722	45.1154	13.5287	-4.29088	1.21629	-3.52784	0.000418968	0.00335799
ENSG00000113209	PCDHB5	protocadherin beta 5	16.0739	22.3853	8.44397	78.7212	58.9736	69.9289	42.4211	-2.14001	0.606743	-3.52705	0.000420222	0.0033649
ENSG00000125378	BMP4	bone morphogenetic protein 4	197.615	13.0581	33.7759	629.77	454.281	235.728	260.704	-2.43201	0.690897	-3.52007	0.000431434	0.00344613
ENSG00000239486	AC091390.4	pseudogene similar to part of stromal antigen 3 STAG3	51.0583	68.0887	55.9413	3.93606	16.5863	0	32.6018	3.06692	0.871348	3.51974	0.000431976	0.00344832
ENSG00000155011	DKK2	dickkopf WNT signaling pathway inhibitor 2	28.3657	24.2508	14.7769	0	1.84292	0	11.5394	5.10854	1.45294	3.51601	0.000438091	0.00348885
ENSG00000248323	LUCAT1	lung cancer associated transcript 1	39.712	118.456	110.827	26.5684	6.45023	20.3019	53.7192	2.33924	0.665877	3.51303	0.00044303	0.00352348
ENSG00000288539	AC022133.2	novel transcript	0	0	0	23.6164	19.3507	2.25577	7.53714	-6.39425	1.82272	-3.50808	0.00045136	0.00358414
ENSG00000105767	CADM4	cell adhesion molecule 4	89.8248	300.336	251.208	81.6732	21.1936	57.5221	133.626	2.00127	0.570487	3.508	0.000451491	0.00358414
ENSG00000205054	LINC01121	long intergenic non-protein coding RNA 1121	17.0194	40.107	2.11099	80.6892	106.89	151.137	66.3255	-2.50796	0.715593	-3.50473	0.000457073	0.00362288
ENSG00000184845	DRD1	dopamine receptor D1	0	0	0	15.7442	18.4292	6.76731	6.82346	-6.25012	1.78372	-3.50399	0.00045834	0.0036307
ENSG00000123496	IL13RA2	interleukin 13 receptor subunit alpha 2	3.7821	3.73089	0	19.6803	33.1726	38.3481	16.4523	-3.57759	1.02108	-3.50373	0.000458797	0.0036332
[truncated: 247 more rows]
