# Supplementary material for: Transcriptome Profile of Membrane and Extracellular Matrix Components in Ligament-Fibroblastic Progenitors and Cementoblasts Differentiated from Human Periodontal Ligament Cells
Source: Genes (Basel). 2022 Apr 8;13(4):659. doi: 10.3390/genes13040659 (PMC9031187; doi:10.3390/genes13040659)
Supplement: Supplementary file 1 [file genes-13-00659-s001.zip › Supplementary Table 3.xlsx]

## Sheet: CC_cell-cell junction
Supplementary Table 4. The Expression details for DEGs function classification in Figure 4A
Gene	TGF_1	TGF_2	TGF_3	SB+BMP7_1	SB+BMP7_2	SB+BMP7_3	baseMean	log2FoldChange	lfcSE	stat	pvalue	padj
JAG1	664.704	217.324	100.272	1875.53	2761.62	2366.3	1330.96	-2.8333	0.521367	-5.43438	5.49877e-08	1.29679e-06
ANK3	22.6926	13.0581	5.27748	262.732	232.208	100.382	106.058	-3.85162	0.582907	-6.60759	3.90618e-11	1.59967e-09
CALB2	7.56419	33.578	70.7183	0	0	0	18.6434	7.65071	1.54352	4.95667	7.17121e-07	1.35445e-05
CDH2	5586.16	6757.57	6918.78	374.91	469.024	433.108	3423.26	3.91484	0.288187	13.5844	4.95908e-42	3.8771e-39
ABCC2	22.6926	11.1927	14.7769	70.8491	76.4813	93.6145	48.2678	-2.30642	0.569896	-4.04709	5.18593e-05	0.00056814
COL13A1	267.583	338.578	1263.43	133.826	140.062	111.661	375.857	2.27681	0.522629	4.35645	1.32188e-05	0.000173914
DES	33.0933	117.523	126.66	1607.88	1687.2	2845.65	1069.67	-4.47014	0.458437	-9.75082	1.82978e-22	2.89621e-20
DPP4	0	3.73089	4.22199	66.913	40.5443	25.9414	23.5586	-4.08242	0.947637	-4.308	1.64735e-05	0.000211451
DSG2	9.45524	91.4068	83.3842	9.84015	9.21462	3.38366	34.4474	3.02707	0.856302	3.53505	0.0004077	0.0032835
DSP	5740.28	9135.08	10286.9	1691.52	1252.27	1091.79	4866.3	2.6403	0.338583	7.79807	6.28614e-15	4.03675e-13
EPHA2	2739.18	2907.29	3412.42	776.388	519.704	394.76	1791.62	2.42117	0.338664	7.14916	8.73101e-13	4.46945e-11
EPHA4	180.595	235.979	73.8847	31.4885	32.2512	13.5346	94.6221	2.66067	0.562553	4.72963	2.24932e-06	3.66366e-05
JUP	111.572	28.9144	375.757	33.4565	23.958	29.325	100.497	2.57271	0.70116	3.66922	0.000243293	0.0021285
KCNJ2	0	0.932722	0	25.5844	29.4868	24.8135	13.4696	-6.25069	1.49662	-4.17654	2.95975e-05	0.000351411
KIT	9.45524	3.73089	4.22199	507.752	636.73	284.227	241.019	-6.35271	0.549787	-11.5549	6.97526e-31	2.1172e-28
NGFR	100.226	13.0581	4.22199	3.93606	3.68585	0	20.8546	3.92237	1.20568	3.25323	0.00114099	0.00767404
CCN3	104.008	72.7523	33.7759	2198.29	2185.71	1591.45	1031	-4.82384	0.403912	-11.9428	7.0797e-33	2.72621e-30
CLDN11	83.2061	59.6942	28.4984	611.073	597.107	686.882	344.41	-3.46314	0.412059	-8.40448	4.29771e-17	3.67155e-15
PCDH9	288.385	76.4832	16.8879	11.8082	12.9005	9.02308	69.248	3.49807	0.792537	4.41376	1.01589e-05	0.000138971
PECAM1	89.8248	13.0581	45.3863	5.90409	3.68585	4.51154	27.0618	3.39561	0.87506	3.88044	0.000104268	0.00103165
PKP1	683.614	2711.42	1244.43	7.87212	16.5863	2.25577	777.697	7.41241	0.584694	12.6774	7.88839e-37	4.07041e-34
FXYD1	34.0389	48.5015	40.1089	189.915	351.998	704.928	228.248	-3.3446	0.491431	-6.80585	1.00456e-11	4.46087e-10
PPL	21.7471	7.46178	6.33298	144.65	51.6019	47.3712	46.5275	-2.77311	0.713889	-3.8845	0.000102539	0.0010173
PTK7	44959.7	25691.8	28665.2	10532.9	5994.11	4027.68	19978.6	2.27254	0.395371	5.74787	9.03745e-09	2.47785e-07
SCN2A	0	0	0	93.4814	99.5179	49.6269	40.4377	-8.81615	1.33911	-6.58361	4.59162e-11	1.86264e-09
SDCBP	1996	2618.15	1515.69	7843.58	13152.9	10857	6330.57	-2.37745	0.337559	-7.04305	1.88079e-12	9.20764e-11
SLC2A1	6279.23	16681.7	18362.5	1162.12	765.735	684.626	7322.65	3.98335	0.413002	9.64487	5.16783e-22	7.70694e-20
TRPC4	91.7159	69.0214	111.883	558.92	492.061	349.644	278.874	-2.36294	0.376529	-6.27558	3.48333e-10	1.2317e-08
VEGFA	8081.4	16962.5	7858.17	620.913	584.207	446.643	5758.97	4.31585	0.371277	11.6243	3.10041e-31	9.75495e-29
ZAP70	16.0739	29.8471	18.9989	0	0	0	10.82	6.86799	1.59037	4.3185	1.57095e-05	0.00020245
FZD5	3.7821	5.59633	10.555	134.81	108.732	92.4866	59.3271	-4.09003	0.610713	-6.69714	2.12533e-11	9.03354e-10
PLPP3	711.98	453.303	218.488	21991.7	23135.1	15649.4	10360	-5.45634	0.407303	-13.3963	6.35892e-41	4.55723e-38
LIN7A	406.575	443.976	73.8847	1428.79	1465.12	1577.91	899.377	-2.27344	0.50107	-4.53716	5.70161e-06	8.39621e-05
TJP2	242.054	270.489	286.04	2402.96	1671.53	1312.86	1030.99	-2.75435	0.335759	-8.20336	2.33762e-16	1.82759e-14
PTPRU	1267.95	1174.3	1828.12	380.814	250.638	174.822	846.106	2.40411	0.374971	6.41144	1.44149e-10	5.45316e-09
CNKSR1	35.9299	14.9236	33.7759	2.95204	0	2.25577	14.9729	4.04738	1.12233	3.60624	0.000310662	0.00260783
VAMP5	1567.68	1528.73	1789.07	3839.63	5415.43	13655.3	4632.64	-2.22939	0.430339	-5.18055	2.21233e-07	4.64805e-06
CCDC85B	3367.01	3307.43	3928.56	9964.13	17307.8	56434.9	15718.3	-2.98086	0.497835	-5.98766	2.12884e-09	6.60144e-08
PDZD2	56.7315	97.0031	64.3853	18.6963	9.21462	19.174	44.2008	2.21841	0.604632	3.66903	0.000243476	0.00212939
SIPA1L3	2077.32	1804.82	1496.69	523.496	242.344	147.753	1048.74	2.557	0.43217	5.91664	3.28589e-09	9.76681e-08
CLDN14	330.933	562.431	493.972	1.96803	0	0	231.551	9.43377	1.09843	8.58839	8.81992e-18	8.18539e-16
CADM1	602.299	932.722	1046	11.8082	12.9005	18.0462	437.295	5.92448	0.424065	13.9707	2.35385e-44	2.09411e-41
PRICKLE4	155.066	247.171	147.769	52.1528	48.8375	27.0692	113.011	2.09893	0.464249	4.52113	6.15112e-06	9.00164e-05
CLDN18	376.319	361.896	259.652	40.3446	28.5653	28.1971	182.496	3.36036	0.405179	8.29352	1.09948e-16	9.03397e-15
AJAP1	7.56419	1.86544	0	76.7532	37.7799	30.4529	25.7359	-3.9239	0.948659	-4.13626	3.53016e-05	0.000408057
PLXDC1	98.3345	50.367	13.7215	2890.05	1983.91	2615.57	1275.32	-5.52321	0.497853	-11.0941	1.3407e-28	3.20279e-26
PLEKHG5	453.852	1341.25	928.837	236.164	135.455	184.973	546.756	2.29134	0.427304	5.36232	8.2162e-08	1.88929e-06
SHROOM4	192.887	159.495	164.657	54.1208	38.7014	14.6625	104.087	2.2602	0.508517	4.44468	8.80209e-06	0.000122687
JAM2	90.7703	1095.02	1677.18	8.85613	1.84292	18.0462	481.952	6.64558	1.25236	5.30644	1.11786e-07	2.50572e-06
MPP4	91.7159	228.517	104.494	6.8881	3.68585	4.51154	73.3021	4.81672	0.654685	7.3573	1.87665e-13	1.05027e-11
PERP	614.591	1455.05	888.728	2938.27	5128.86	4705.54	2621.84	-2.11011	0.384329	-5.49036	4.01114e-08	9.71714e-07
BAIAP2L2	180.595	436.514	586.856	105.29	97.6749	67.6731	245.767	2.15158	0.462147	4.65563	3.2299e-06	5.05652e-05
GJA9	17.0194	5.59633	2.11099	30.5045	66.3452	51.8827	28.9099	-2.58041	0.810711	-3.18289	0.00145811	0.00936734
NECTIN4	64.2957	87.6759	108.716	5.90409	14.7434	0	46.8892	3.62847	0.769811	4.71345	2.43553e-06	3.93714e-05
HMCN1	1159.21	1072.63	454.919	82.6573	53.4448	18.0462	473.485	4.1191	0.506713	8.12904	4.32691e-16	3.29305e-14
MARVELD3	143.72	59.6942	80.2177	17.7123	9.21462	22.5577	55.5194	2.52738	0.604422	4.18148	2.89618e-05	0.000345613
MPP7	47.2762	183.746	118.216	10.8242	18.4292	47.3712	70.9771	2.19644	0.659526	3.33034	0.0008674	0.0061245
CADM4	89.8248	300.336	251.208	81.6732	21.1936	57.5221	133.626	2.00127	0.570487	3.508	0.000451491	0.00358414
CDHR3	36.8754	106.33	116.105	591.393	781.4	955.319	431.237	-3.1676	0.438163	-7.22928	4.85578e-13	2.56719e-11

## Sheet: CC_cell-cell contact zone
Supplementary Table 4. The Expression details for DEGs function classification in Figure 4A
Gene	TGF_1	TGF_2	TGF_3	SB+BMP7_1	SB+BMP7_2	SB+BMP7_3	baseMean	log2FoldChange	lfcSE	stat	pvalue	padj
ANK3	22.6926	13.0581	5.27748	262.732	232.208	100.382	106.058	-3.85162	0.582907	-6.60759	3.90618e-11	1.59967e-09
CDH2	5586.16	6757.57	6918.78	374.91	469.024	433.108	3423.26	3.91484	0.288187	13.5844	4.95908e-42	3.8771e-39
DES	33.0933	117.523	126.66	1607.88	1687.2	2845.65	1069.67	-4.47014	0.458437	-9.75082	1.82978e-22	2.89621e-20
DSG2	9.45524	91.4068	83.3842	9.84015	9.21462	3.38366	34.4474	3.02707	0.856302	3.53505	0.0004077	0.0032835
DSP	5740.28	9135.08	10286.9	1691.52	1252.27	1091.79	4866.3	2.6403	0.338583	7.79807	6.28614e-15	4.03675e-13
JUP	111.572	28.9144	375.757	33.4565	23.958	29.325	100.497	2.57271	0.70116	3.66922	0.000243293	0.0021285
KCNJ2	0	0.932722	0	25.5844	29.4868	24.8135	13.4696	-6.25069	1.49662	-4.17654	2.95975e-05	0.000351411
PCDH9	288.385	76.4832	16.8879	11.8082	12.9005	9.02308	69.248	3.49807	0.792537	4.41376	1.01589e-05	0.000138971
FXYD1	34.0389	48.5015	40.1089	189.915	351.998	704.928	228.248	-3.3446	0.491431	-6.80585	1.00456e-11	4.46087e-10
SCN2A	0	0	0	93.4814	99.5179	49.6269	40.4377	-8.81615	1.33911	-6.58361	4.59162e-11	1.86264e-09
SLC2A1	6279.23	16681.7	18362.5	1162.12	765.735	684.626	7322.65	3.98335	0.413002	9.64487	5.16783e-22	7.70694e-20
TJP2	242.054	270.489	286.04	2402.96	1671.53	1312.86	1030.99	-2.75435	0.335759	-8.20336	2.33762e-16	1.82759e-14
VAMP5	1567.68	1528.73	1789.07	3839.63	5415.43	13655.3	4632.64	-2.22939	0.430339	-5.18055	2.21233e-07	4.64805e-06
AJAP1	7.56419	1.86544	0	76.7532	37.7799	30.4529	25.7359	-3.9239	0.948659	-4.13626	3.53016e-05	0.000408057
JAM2	90.7703	1095.02	1677.18	8.85613	1.84292	18.0462	481.952	6.64558	1.25236	5.30644	1.11786e-07	2.50572e-06
BAIAP2L2	180.595	436.514	586.856	105.29	97.6749	67.6731	245.767	2.15158	0.462147	4.65563	3.2299e-06	5.05652e-05
CADM4	89.8248	300.336	251.208	81.6732	21.1936	57.5221	133.626	2.00127	0.570487	3.508	0.000451491	0.00358414
PKP1	683.614	2711.42	1244.43	7.87212	16.5863	2.25577	777.697	7.41241	0.584694	12.6774	7.88839e-37	4.07041e-34
PPL	21.7471	7.46178	6.33298	144.65	51.6019	47.3712	46.5275	-2.77311	0.713889	-3.8845	0.000102539	0.0010173
PERP	614.591	1455.05	888.728	2938.27	5128.86	4705.54	2621.84	-2.11011	0.384329	-5.49036	4.01114e-08	9.71714e-07
CSTA	81.3151	83.945	123.493	27.5524	14.7434	12.4067	57.2426	2.3959	0.56119	4.26933	1.96064e-05	0.000246273
CNFN	1.89105	1.86544	10.555	17.7123	12.9005	140.986	30.985	-3.59748	1.01806	-3.53365	0.000409868	0.00329838

## Sheet: CC_extracellular matrix
Supplementary Table 4. The Expression details for DEGs function classification in Figure 4A
Gene	TGF_1	TGF_2	TGF_3	SB+BMP7_1	SB+BMP7_2	SB+BMP7_3	baseMean	log2FoldChange	lfcSE	stat	pvalue	padj
A2M	1.89105	0	0	684.874	383.328	438.747	251.473	-9.59709	1.10047	-8.72094	2.75901e-18	2.74836e-16
SERPINA3	173.976	48.5015	86.5507	3.93606	0	0	52.1608	6.27279	0.994514	6.30739	2.83783e-10	1.01363e-08
ACAN	5185.26	17238.6	8954.83	86106.2	44243.1	41820.9	33924.8	-2.45597	0.443354	-5.53953	3.03293e-08	7.58232e-07
ALPL	165.467	37.3089	21.1099	5006.67	3232.49	2420.44	1813.91	-5.57131	0.566085	-9.84183	7.43497e-23	1.19889e-20
APOE	31.2023	29.8471	59.1078	2583.04	3238.02	8348.61	2381.64	-6.88553	0.470392	-14.6378	1.61091e-48	1.88915e-45
BGN	182643	113379	154123	32252.1	18738.8	21183.9	87053.2	2.64082	0.335528	7.87063	3.52851e-15	2.34628e-13
CDH2	5586.16	6757.57	6918.78	374.91	469.024	433.108	3423.26	3.91484	0.288187	13.5844	4.95908e-42	3.8771e-39
CDH13	8094.63	11289.7	15064	1794.84	1235.68	868.472	6391.22	3.14308	0.367443	8.55393	1.18972e-17	1.09234e-15
CHI3L1	9.45524	0	0	372.942	242.344	111.661	122.734	-6.25869	1.7891	-3.49822	0.00046837	0.00369314
COL4A1	94525	81010.6	115941	13775.2	10084.5	8214.39	53925.1	3.18388	0.319192	9.9748	1.96501e-23	3.2708e-21
COL4A2	183260	110722	244229	39329.1	20908	19601.5	103008	2.75301	0.390226	7.05491	1.72715e-12	8.48772e-11
COL5A1	225036	294307	323483	44507	24754.1	15077.6	154528	3.32096	0.394518	8.41777	3.83706e-17	3.31091e-15
COL6A3	283700	319123	211229	59629.3	39149.2	31925.9	157459	2.63881	0.338137	7.80397	5.99871e-15	3.86917e-13
COL7A1	47824.6	79388.6	114332	3808.14	2741.35	3914.89	42001.7	4.52878	0.364575	12.4221	1.98316e-35	9.47512e-33
COL8A2	15259.8	31072.7	28025.5	782.292	611.851	438.747	12698.5	5.34197	0.365155	14.6293	1.82663e-48	1.97161e-45
COL10A1	1221.62	1916.74	576.301	1.96803	3.68585	0	620.053	9.2884	0.749142	12.3987	2.65511e-35	1.22325e-32
COL11A1	26214.7	45831.2	27157.9	327.677	241.423	151.137	16654	7.10475	0.374427	18.975	2.74559e-80	1.5762e-76
COL12A1	60030.4	158125	63148.2	17824.4	14765.5	9764.1	53943	2.73155	0.416306	6.56139	5.33071e-11	2.1523e-09
COL13A1	267.583	338.578	1263.43	133.826	140.062	111.661	375.857	2.27681	0.522629	4.35645	1.32188e-05	0.000173914
COL15A1	11144.9	10315	29316.4	100.37	66.3452	77.8241	8503.47	7.69815	0.428222	17.977	2.95038e-72	9.51496e-69
COL16A1	28679.6	24138.8	28594.5	5672.85	4399.98	5752.21	16206.3	2.36308	0.284808	8.29712	1.06665e-16	8.79217e-15
COMP	24870.1	11233.7	36360.8	30.5045	12.9005	20.3019	12088.1	10.154	0.466811	21.7519	6.63302e-105	1.02803e-100
CPN2	147.502	46.6361	37.9979	0	0	2.25577	39.0653	6.81863	1.25064	5.4521	4.97778e-08	1.18148e-06
HAPLN1	19449.4	11688.9	15668.8	424.11	573.149	521.083	8054.25	4.94611	0.316847	15.6104	6.18755e-55	9.97743e-52
CCN2	76708.5	176309	151493	22657.9	23652.1	28602	79903.8	2.43291	0.355294	6.8476	7.50996e-12	3.38736e-10
CTSS	15.1284	14.9236	8.44397	36.4086	92.1462	45.1154	35.361	-2.17137	0.675495	-3.2145	0.00130674	0.00855682
DCN	2630.45	2055.72	647.019	56513.9	58352.5	50767.2	28494.5	-4.95671	0.432017	-11.4734	1.79464e-30	5.32202e-28
DPT	2236.16	3480.92	3131.66	7.87212	12.9005	18.0462	1481.26	7.8452	0.413572	18.9694	3.05466e-80	1.5762e-76
FBLN2	3956.07	2063.18	2110.99	36329.8	22657.8	20897.5	14669.2	-3.29652	0.369888	-8.91222	5.00229e-19	5.42265e-17
EFEMP1	460.47	265.826	299.761	9505.58	8220.36	4072.79	3804.13	-4.40897	0.385071	-11.4498	2.35819e-30	6.8361e-28
FMOD	221.253	235.046	385.256	10958	5736.1	3221.24	3459.48	-4.56525	0.434826	-10.499	8.72728e-26	1.65562e-23
FN1	1.48501e+06	1.6322e+06	2.09531e+06	247462	151450	126868	956383	3.30945	0.3415	9.69093	3.29501e-22	5.03025e-20
GPC3	85.0972	177.217	59.1078	2473.81	2388.43	2229.83	1235.58	-4.46154	0.401195	-11.1206	9.95733e-29	2.40093e-26
GP1BA	68.0777	63.4251	44.3308	8.85613	4.60731	13.5346	33.8053	2.71845	0.68379	3.97557	7.02119e-05	0.000739979
TNC	21994.8	20731.6	15811.3	4770.5	2294.44	1015.1	11103	2.85684	0.457459	6.24502	4.23735e-10	1.48336e-08
L1CAM	68.0777	18.6544	25.3319	353.261	181.528	164.671	135.254	-2.64057	0.547423	-4.82364	1.40959e-06	2.41645e-05
LAMA4	285.548	228.517	516.138	12155.5	7376.3	5129.62	4281.94	-4.58196	0.410752	-11.155	6.76611e-29	1.66253e-26
LAMB3	99.28	166.957	299.761	1946.38	1196.98	1381.66	848.503	-3.00037	0.418016	-7.17764	7.09232e-13	3.67433e-11
LOXL2	72120.8	179847	279392	30161	11432.6	4404.39	96226.4	3.53004	0.568737	6.2068	5.40744e-10	1.86763e-08
LTBP1	12630.3	11879.1	9354.86	1531.13	1324.14	946.296	6277.65	3.1549	0.313498	10.0636	8.0058e-24	1.35888e-21
LTBP2	105398	71944.6	84817.6	16399.6	7212.28	3548.33	48220	3.27085	0.45934	7.12078	1.0732e-12	5.45053e-11
BCAM	181.541	124.052	128.771	667.162	563.935	738.765	400.704	-2.18048	0.340182	-6.40975	1.45758e-10	5.49788e-09
MATN1	87.9338	52.2324	64.3853	19.6803	7.37169	0	38.6006	2.90618	0.829617	3.50303	0.000459991	0.00364042
ADAM11	25.5292	28.9144	10.555	140.714	90.3033	103.765	66.6302	-2.35901	0.546854	-4.31378	1.60486e-05	0.000206202
MDK	583.388	412.263	280.762	6906.8	9179.6	16602.5	5660.88	-4.67824	0.401077	-11.6642	1.94228e-31	6.2546e-29
MFAP4	50331.2	15860	18366.7	1014.52	454.281	354.156	14396.8	5.53539	0.485835	11.3936	4.50249e-30	1.26265e-27
MMP16	107.79	100.734	2.11099	5.90409	12.9005	2.25577	38.6158	3.31038	0.997343	3.3192	0.000902764	0.00631201
CCN3	104.008	72.7523	33.7759	2198.29	2185.71	1591.45	1031	-4.82384	0.403912	-11.9428	7.0797e-33	2.72621e-30
OMD	189.105	123.119	25.3319	17.7123	11.0575	0	61.0543	3.54013	0.850654	4.16166	3.15946e-05	0.000371363
OVGP1	94.5524	89.5413	118.216	10.8242	13.8219	9.02308	55.9964	3.15909	0.554213	5.70013	1.19714e-08	3.21063e-07
SERPINE1	78320.6	265922	368078	38175.8	28226.2	22025.3	133458	3.00996	0.464542	6.47941	9.20814e-11	3.59955e-09
SERPINA5	1.89105	0	4.22199	93.4814	55.2877	34.9644	31.6411	-4.94716	0.930262	-5.31804	1.04894e-07	2.35737e-06
SERPINE2	40910.9	71151.8	85134.2	1006.65	981.357	1116.61	33383.6	5.98916	0.337098	17.7668	1.27691e-70	3.29442e-67
PTX3	572.988	66.2233	52.7748	6433.49	9928.75	6143.59	3866.3	-5.02322	1.09534	-4.586	4.51816e-06	6.86101e-05
RARRES2	342.28	65.2905	1073.44	9.84015	22.1151	36.0923	258.176	4.44825	0.709636	6.26835	3.64882e-10	1.28374e-08
S100A4	10313.8	7058.84	11739.2	29213.4	40371.1	95985.3	32446.9	-2.50776	0.428877	-5.84728	4.99678e-09	1.4356e-07
SFRP1	5.67315	3.73089	2.11099	53.1368	66.3452	54.1385	30.8559	-3.90361	0.754805	-5.17168	2.31999e-07	4.85841e-06
SOD3	176.813	86.7431	124.549	16580.7	13172.3	11790.9	6988.66	-6.74206	0.345816	-19.4961	1.18576e-84	1.01975e-80
TGFBI	231445	1.05025e+06	864331	32559.1	22673.5	22948	370701	4.77871	0.457667	10.4415	1.60305e-25	2.997e-23
TGFBR3	45.3852	42.9052	12.666	186.963	264.46	171.439	120.636	-2.62066	0.511964	-5.11883	3.07437e-07	6.2653e-06
TIMP3	74768.3	80516.3	98118.9	8669.17	9037.7	8578.69	46614.8	3.26909	0.277575	11.7773	5.10862e-32	1.78766e-29
TIMP4	13.2373	13.0581	2.11099	450.679	411.893	538.001	238.163	-5.60399	0.496137	-11.2953	1.38505e-29	3.68395e-27
TLR3	15.1284	3.73089	0	50.1848	52.5233	101.51	37.1795	-3.4226	0.862839	-3.96667	7.28829e-05	0.000761287
CLEC3B	920.941	826.392	828.565	5629.55	8066.48	19879	6025.15	-3.70418	0.427254	-8.66974	4.33098e-18	4.18499e-16
TNXB	0	0	1.0555	44.2807	39.6229	3.38366	14.7238	-6.38093	1.59959	-3.9891	6.63245e-05	0.000703896
COL14A1	847.19	72.7523	71.7738	17131.7	14532.4	10219.8	7145.93	-5.40019	1.14591	-4.71257	2.44612e-06	3.9493e-05
VEGFA	8081.4	16962.5	7858.17	620.913	584.207	446.643	5758.97	4.31585	0.371277	11.6243	3.10041e-31	9.75495e-29
WNT2	30.2568	210.795	987.945	3.93606	0	2.25577	205.865	7.64123	1.62447	4.70383	2.55328e-06	4.1069e-05
PXDN	29592.1	35104.9	35551.2	8852.2	5372.12	3698.34	19695.1	2.48368	0.358303	6.93179	4.1556e-12	1.93878e-10
MFAP5	2282.5	1674.24	2689.4	326.693	356.606	373.33	1283.79	2.65311	0.314284	8.44176	3.12597e-17	2.7432e-15
ADAM19	11576.1	5446.16	11533.4	1987.71	975.828	491.758	5335.15	3.04669	0.467898	6.51145	7.4429e-11	2.95881e-09
CCN5	26.4747	22.3853	21.1099	219.435	217.465	234.6	123.578	-3.26103	0.420284	-7.75911	8.5526e-15	5.4349e-13
NTN1	20.8015	41.0398	13.7215	186.963	93.0676	68.801	70.7324	-2.20352	0.596735	-3.69262	0.000221952	0.00196714
LRRC17	338.498	166.025	78.1067	17.7123	18.4292	24.8135	107.264	3.26094	0.571293	5.70799	1.14317e-08	3.07869e-07
SPON2	3874.76	2008.15	6544.08	46641.3	43645	52751.2	25910.8	-3.52491	0.399509	-8.82312	1.11311e-18	1.15799e-16
FBLN5	16125.9	8870.19	12089.7	2912.68	2119.36	1491.06	7268.14	2.50713	0.35825	6.99826	2.59159e-12	1.25212e-10
FGL2	0	7.46178	0	43.2967	44.2302	59.7779	25.7944	-4.2752	1.01522	-4.2111	2.54126e-05	0.000308694
ADAMTS8	47.2762	39.1743	10.555	0	0	0	16.1676	7.44855	1.52687	4.87832	1.06995e-06	1.91833e-05
ADAMTS5	91.7159	305	156.213	888.565	951.87	577.477	495.14	-2.12836	0.44307	-4.80366	1.55789e-06	2.64431e-05
ADAMTS6	1165.83	2099.56	1400.64	64.945	47.916	24.8135	800.618	5.07752	0.409425	12.4016	2.56162e-35	1.20163e-32
MXRA5	4936.58	4801.65	4711.74	813.78	421.108	364.307	2674.86	3.17534	0.359232	8.83926	9.63565e-19	1.01057e-16
EGFL6	0.945524	5.59633	2.11099	38.3766	49.7589	47.3712	24.0266	-3.95935	0.872104	-4.54	5.62534e-06	8.30284e-05
LRIG1	83.2061	221.988	111.883	35.4245	5.52877	5.63943	77.2782	3.1585	0.703111	4.49218	7.04967e-06	0.000101101
ATRNL1	38.7665	106.33	64.3853	3.93606	1.84292	6.76731	37.0047	4.08813	0.775049	5.27467	1.32995e-07	2.93774e-06
SRPX2	3024.73	3393.24	4389.81	546.128	519.704	772.601	2107.7	2.55597	0.319477	8.00049	1.23926e-15	8.88854e-14
SOST	34.0389	13533.8	5202.54	1.96803	3.68585	6.76731	3130.47	10.5668	1.66495	6.34662	2.20102e-10	8.00336e-09
ANGPT4	16.0739	9.32722	8.44397	127.922	40.5443	71.0568	45.5614	-2.81977	0.659881	-4.27316	1.92725e-05	0.000242551
ASPN	2164.31	1343.12	807.455	9.84015	31.3297	24.8135	730.144	6.0301	0.475848	12.6723	8.41896e-37	4.259e-34
MMP25	388.61	372.156	520.36	121.034	56.2092	68.801	254.528	2.38003	0.406105	5.86061	4.61168e-09	1.33537e-07
NDNF	24.5836	99.8013	4.22199	254.86	206.407	160.16	125.006	-2.26936	0.711212	-3.19083	0.00141865	0.00915715
FRAS1	177.759	123.119	78.1067	722.267	650.552	487.246	373.175	-2.294	0.39167	-5.85696	4.71407e-09	1.36196e-07
ITIH5	264.747	998.013	1012.22	33.4565	34.0941	9.02308	391.926	4.8839	0.551425	8.85687	8.22945e-19	8.73744e-17
ADAMTS10	5090.7	1552.05	1708.85	147.602	73.7169	77.8241	1441.79	4.80276	0.47691	10.0706	7.454e-24	1.28209e-21
CRISPLD2	146.556	257.431	174.157	4391.66	3895.02	2773.47	1939.72	-4.25744	0.345022	-12.3396	5.54366e-35	2.50923e-32
INHBE	1569.57	318.991	143.548	22.6323	11.0575	47.3712	352.195	4.65089	1.08303	4.29432	1.75232e-05	0.00022359
HMCN1	1159.21	1072.63	454.919	82.6573	53.4448	18.0462	473.485	4.1191	0.506713	8.12904	4.32691e-16	3.29305e-14
FIBCD1	688.342	116.59	359.924	11.8082	1.84292	15.7904	199.05	5.3247	0.666897	7.98428	1.41343e-15	9.9635e-14
PODN	522.875	231.315	349.369	10390.2	5527.85	5509.72	3755.22	-4.27925	0.392996	-10.8888	1.30389e-27	2.78021e-25
LRRC15	14543.1	26131.1	26049.6	1121.78	495.746	395.888	11456.2	5.05025	0.420101	12.0215	2.73893e-33	1.08715e-30
COL26A1	28.3657	6.52905	8.44397	0	0	0	7.22313	6.28545	1.79611	3.49947	0.000466186	0.00368071
MUC17	7.56419	23.318	16.8879	0	0	1.12789	8.14968	5.46315	1.67567	3.26027	0.00111307	0.00751957
RTN4RL1	2.83657	0	4.22199	522.512	357.527	347.389	205.748	-7.48021	0.681453	-10.9769	4.93805e-28	1.12745e-25
SBSPON	49.1673	36.3762	67.5518	11.8082	7.37169	6.76731	29.8404	2.55664	0.697167	3.66719	0.000245229	0.00214181
PHOSPHO1	28.3657	29.8471	59.1078	3.93606	0	0	20.2094	4.87709	1.14017	4.2775	1.89003e-05	0.000239151
ADAMTS15	60.5136	11.1927	21.1099	565.809	285.653	371.074	219.225	-3.71752	0.543549	-6.83934	7.95614e-12	3.56989e-10
GPC2	86.9882	95.1376	113.994	19.6803	13.8219	0	54.937	3.12835	0.740161	4.22658	2.37267e-05	0.000291222
COL24A1	98.3345	241.575	150.936	0	7.37169	0	83.0362	6.03099	1.56345	3.85748	0.000114561	0.00112084
OTOGL	164.521	140.841	119.271	7.87212	24.8795	34.9644	82.0582	2.65524	0.556282	4.77319	1.8133e-06	3.02021e-05
ELFN1	243.945	118.456	73.8847	1087.34	588.814	471.456	430.649	-2.29851	0.475645	-4.83242	1.34886e-06	2.33562e-05

## Sheet: CC_anchored component of membr
Supplementary Table 4. The Expression details for DEGs function classification in Figure 4A
Gene	TGF_1	TGF_2	TGF_3	SB+BMP7_1	SB+BMP7_2	SB+BMP7_3	baseMean	log2FoldChange	lfcSE	stat	pvalue	padj
ALPL	165.467	37.3089	21.1099	5006.67	3232.49	2420.44	1813.91	-5.57131	0.566085	-9.84183	7.43497e-23	1.19889e-20
CD14	17.0194	35.4434	96.0502	456.583	474.553	639.511	286.527	-3.40765	0.518163	-6.5764	4.81972e-11	1.9521e-09
CDH13	8094.63	11289.7	15064	1794.84	1235.68	868.472	6391.22	3.14308	0.367443	8.55393	1.18972e-17	1.09234e-15
CNTN1	314.86	571.759	182.601	0	5.52877	1.12789	179.313	7.27387	0.758976	9.58379	9.35447e-22	1.37912e-19
DPEP1	1.89105	2.79817	2.11099	35.4245	41.4658	47.3712	21.8436	-4.18816	0.893879	-4.68538	2.79438e-06	4.44757e-05
EFNA3	85.0972	203.333	194.211	31.4885	33.1726	15.7904	93.8489	2.57843	0.528776	4.87623	1.08132e-06	1.932e-05
EFNA5	52.9494	14.9236	18.9989	146.618	109.654	177.078	86.7037	-2.31565	0.558647	-4.14509	3.39675e-05	0.00039387
FOLR1	9.45524	20.5199	54.8858	131.858	187.057	216.554	103.388	-2.66432	0.583125	-4.56903	4.89977e-06	7.34966e-05
FOLR3	5.67315	0.932722	3.16649	137.762	200.879	265.053	102.244	-5.95043	0.665265	-8.94444	3.73832e-19	4.15727e-17
GFRA2	0	4.66361	5.27748	35.4245	38.7014	45.1154	21.5304	-3.59529	0.922299	-3.89818	9.69181e-05	0.000972195
GPC3	85.0972	177.217	59.1078	2473.81	2388.43	2229.83	1235.58	-4.46154	0.401195	-11.1206	9.95733e-29	2.40093e-26
GP1BA	68.0777	63.4251	44.3308	8.85613	4.60731	13.5346	33.8053	2.71845	0.68379	3.97557	7.02119e-05	0.000739979
OMG	13.2373	3.73089	2.11099	122.018	196.271	130.835	78.0338	-4.54405	0.638824	-7.11314	1.1343e-12	5.727e-11
OPCML	233.544	20.5199	26.3874	0.984015	3.68585	11.2789	49.4001	4.15863	0.958985	4.33649	1.44774e-05	0.000189027
RAB27B	0.945524	0	2.11099	127.922	160.334	213.17	84.0805	-7.41176	0.963168	-7.69519	1.41281e-14	8.84718e-13
TFPI	208.961	116.59	44.3308	1317.6	1925.86	2182.46	965.965	-3.873	0.467682	-8.28128	1.21861e-16	9.9494e-15
PSCA	34.9844	7.46178	42.2199	165.315	176.921	300.017	121.153	-2.927	0.566807	-5.16401	2.41712e-07	5.04545e-06
TNFRSF10C	15.1284	13.9908	31.6649	70.8491	92.1462	134.218	59.6663	-2.29466	0.569572	-4.02874	5.60774e-05	0.000607643
RAB26	38.7665	32.6453	36.9424	2.95204	3.68585	0	19.1653	3.98634	0.972328	4.09979	4.13529e-05	0.00046753
LYPD3	1.89105	5.59633	12.666	44.2807	60.8165	69.9289	32.5299	-3.13285	0.755433	-4.14709	3.36722e-05	0.000391326
NTM	12355.2	9755.34	11689.6	556.952	459.809	332.726	5858.27	4.64597	0.313445	14.8223	1.05188e-49	1.35692e-46
LY6K	18.9105	35.4434	75.9957	542.192	689.253	1260.98	437.128	-4.26179	0.495443	-8.60197	7.83584e-18	7.3248e-16
DPEP2	0	1.86544	2.11099	11.8082	20.2722	45.1154	13.5287	-4.29088	1.21629	-3.52784	0.000418968	0.00335799
MMP25	388.61	372.156	520.36	121.034	56.2092	68.801	254.528	2.38003	0.406105	5.86061	4.61168e-09	1.33537e-07
LYNX1	528.548	1097.81	1081.88	4626.84	3267.5	3480.65	2347.21	-2.07055	0.360213	-5.74812	9.02434e-09	2.47689e-07
ULBP1	175.868	14.9236	159.38	17.7123	23.958	11.2789	67.1867	2.72007	0.743902	3.65649	0.000255688	0.0022174
EEPD1	86.0427	206.132	92.8837	741.947	453.359	528.978	351.557	-2.16177	0.425122	-5.08505	3.6753e-07	7.37346e-06
LYPD1	357.408	84.8777	87.6062	1509.48	1287.28	939.528	711.03	-2.8172	0.506011	-5.56748	2.58447e-08	6.56293e-07
RTN4RL1	2.83657	0	4.22199	522.512	357.527	347.389	205.748	-7.48021	0.681453	-10.9769	4.93805e-28	1.12745e-25
GPC2	86.9882	95.1376	113.994	19.6803	13.8219	0	54.937	3.12835	0.740161	4.22658	2.37267e-05	0.000291222
NEGR1	669.431	859.037	422.199	44.2807	67.2667	51.8827	352.349	3.57595	0.396411	9.02083	1.86673e-19	2.15971e-17
F10	39.712	24.2508	59.1078	1147.36	819.179	786.136	479.291	-4.48833	0.399236	-11.2423	2.52738e-29	6.45608e-27
ANK1	28.3657	41.0398	111.883	470.359	238.659	195.124	180.905	-2.3221	0.543465	-4.27278	1.93054e-05	0.000242847
CD36	5.67315	0	1.0555	842.317	750.991	706.056	384.349	-8.3999	0.661081	-12.7063	5.45496e-37	2.8722e-34
CCR1	0	0	0	76.7532	66.3452	9.02308	25.3536	-8.14341	1.48547	-5.48203	4.20473e-08	1.01282e-06
CCR3	0	0	2.11099	78.7212	66.3452	9.02308	26.0334	-6.27435	1.35079	-4.64496	3.40139e-06	5.29926e-05
CTSK	4002.4	2520.21	1267.65	26281.1	28867.6	22597.2	14256	-3.31893	0.396244	-8.37597	5.47695e-17	4.64821e-15
ACE	52.0038	207.064	410.588	2141.22	1050.47	677.859	756.533	-2.53159	0.57739	-4.38454	1.16233e-05	0.000155379
DTNA	15.1284	3.73089	10.555	274.54	258.931	143.241	117.688	-4.52772	0.553805	-8.17566	2.94252e-16	2.27979e-14
S1PR1	0	0	0	21.6483	35.937	27.0692	14.1091	-7.29628	1.50917	-4.83463	1.33393e-06	2.31442e-05
EEF1A2	17.0194	292.875	315.593	14.7602	13.8219	27.0692	113.523	3.49516	0.746065	4.68479	2.80246e-06	4.45493e-05
GNAI1	369.7	484.083	329.315	1555.73	2814.14	2388.86	1323.64	-2.5139	0.34256	-7.33858	2.1587e-13	1.20551e-11
GNB3	927.559	932.722	844.397	147.602	117.026	153.392	520.45	2.69501	0.314982	8.55605	1.16798e-17	1.07621e-15
IL1R1	513.42	921.529	429.587	4395.59	3860	3081.38	2200.25	-2.60386	0.361999	-7.19299	6.33857e-13	3.31043e-11
IL3RA	1089.24	1241.45	1435.48	93.4814	48.8375	56.3943	660.814	4.24396	0.361408	11.7428	7.68599e-32	2.60919e-29
IL6R	43.4941	72.7523	54.8858	530.384	427.558	324.831	242.318	-2.90591	0.391965	-7.4137	1.22823e-13	7.03229e-12
IL13RA2	3.7821	3.73089	0	19.6803	33.1726	38.3481	16.4523	-3.57759	1.02108	-3.50373	0.000458797	0.0036332
JUP	111.572	28.9144	375.757	33.4565	23.958	29.325	100.497	2.57271	0.70116	3.66922	0.000243293	0.0021285
KIT	9.45524	3.73089	4.22199	507.752	636.73	284.227	241.019	-6.35271	0.549787	-11.5549	6.97526e-31	2.1172e-28
BCAM	181.541	124.052	128.771	667.162	563.935	738.765	400.704	-2.18048	0.340182	-6.40975	1.45758e-10	5.49788e-09
MAP3K5	313.914	154.832	148.825	1174.91	1169.33	947.424	651.541	-2.41364	0.376711	-6.40713	1.48285e-10	5.57689e-09
MSR1	17.0194	16.789	8.44397	49.2007	82.9316	50.7548	37.5233	-2.11029	0.634234	-3.3273	0.000876916	0.00618154
NRCAM	22.6926	37.3089	87.6062	3.93606	3.68585	2.25577	26.2476	3.88867	0.876145	4.43838	9.0639e-06	0.00012586
NTSR1	100.226	14.9236	63.3298	0	3.68585	0	30.3608	5.52244	1.13137	4.88121	1.05435e-06	1.89431e-05
P2RX1	36.8754	3.73089	18.9989	0	0	0	9.93421	6.74417	1.71271	3.93771	8.22645e-05	0.0008429
PALM	2111.36	1769.37	1611.74	328.661	222.072	444.387	1081.27	2.4657	0.346473	7.11658	1.10635e-12	5.60783e-11
SERPINA5	1.89105	0	4.22199	93.4814	55.2877	34.9644	31.6411	-4.94716	0.930262	-5.31804	1.04894e-07	2.35737e-06
SERPINE2	40910.9	71151.8	85134.2	1006.65	981.357	1116.61	33383.6	5.98916	0.337098	17.7668	1.27691e-70	3.29442e-67
RPS28	7116.96	6315.46	4362.37	17121.9	24152.4	45343.2	17402.1	-2.28317	0.391641	-5.82975	5.55112e-09	1.58253e-07
STAC	178.704	461.697	312.427	22.6323	9.21462	9.02308	165.616	4.5393	0.531177	8.54574	1.27713e-17	1.16844e-15
TFR2	24.5836	203.333	175.212	15.7442	3.68585	0	70.4266	4.36145	0.875074	4.98409	6.22546e-07	1.18799e-05
TGFBR3	45.3852	42.9052	12.666	186.963	264.46	171.439	120.636	-2.62066	0.511964	-5.11883	3.07437e-07	6.2653e-06
THBD	7.56419	7.46178	4.22199	118.082	53.4448	38.3481	38.1871	-3.4413	0.722074	-4.76586	1.88052e-06	3.11809e-05
WNT2	30.2568	210.795	987.945	3.93606	0	2.25577	205.865	7.64123	1.62447	4.70383	2.55328e-06	4.1069e-05
ZAP70	16.0739	29.8471	18.9989	0	0	0	10.82	6.86799	1.59037	4.3185	1.57095e-05	0.00020245
SLC7A5	17655.8	5402.33	7672.4	430.999	245.109	212.042	5269.78	5.1124	0.447853	11.4154	3.50454e-30	1.00463e-27
CCRL2	7.56419	3.73089	0	70.8491	82.9316	74.4404	39.9194	-4.31261	0.773939	-5.57229	2.51406e-08	6.40302e-07
CD83	26.4747	18.6544	33.7759	99.3855	109.654	144.369	72.0523	-2.16555	0.497232	-4.3552	1.32943e-05	0.000174818
ABCG2	5.67315	1.86544	0	35.4245	29.4868	45.1154	19.5942	-3.84402	0.984944	-3.90278	9.5093e-05	0.000956491
LITAF	1374.79	1367.37	1849.23	6336.07	6584.77	6572.19	4014.07	-2.08608	0.287747	-7.24971	4.17658e-13	2.24046e-11
MTSS1	69.9688	59.6942	28.4984	550.064	609.086	548.152	310.911	-3.42848	0.397972	-8.61488	7.00173e-18	6.59287e-16
ATP2C2	86.9882	187.477	139.326	30.5045	14.7434	28.1971	81.206	2.49849	0.527186	4.73929	2.14472e-06	3.50214e-05
CLEC2B	5.67315	11.1927	4.22199	25.5844	57.1306	49.6269	25.5716	-2.6427	0.772935	-3.41905	0.000628408	0.00469395
CLEC2D	555.023	409.465	238.542	86.5933	74.6384	87.975	242.039	2.27241	0.409282	5.55218	2.82135e-08	7.11543e-07
CD274	298.786	403.869	466.529	83.6413	89.3818	87.975	238.364	2.16309	0.362458	5.96784	2.40417e-09	7.37545e-08
STAB2	69.0233	91.4068	81.2732	2.95204	10.1361	6.76731	43.5931	3.59968	0.658585	5.46577	4.60898e-08	1.10103e-06
AJAP1	7.56419	1.86544	0	76.7532	37.7799	30.4529	25.7359	-3.9239	0.948659	-4.13626	3.53016e-05	0.000408057
ACKR3	295.949	665.031	535.137	7.87212	5.52877	0	251.586	6.76035	0.601864	11.2324	2.82813e-29	7.15351e-27
SHROOM4	192.887	159.495	164.657	54.1208	38.7014	14.6625	104.087	2.2602	0.508517	4.44468	8.80209e-06	0.000122687
SLC38A1	3771.7	1482.1	1450.25	534.32	471.788	358.667	1344.8	2.29615	0.41408	5.54519	2.93633e-08	7.35508e-07
GNG8	36.8754	5.59633	9.49947	0.984015	0	0	8.82588	5.58577	1.70889	3.26866	0.00108059	0.00734243
SNX18	1158.27	1602.42	890.839	4885.63	6030.97	4611.92	3196.67	-2.08821	0.325992	-6.40571	1.49675e-10	5.62098e-09
MUC17	7.56419	23.318	16.8879	0	0	1.12789	8.14968	5.46315	1.67567	3.26027	0.00111307	0.00751957
SAMD10	95.498	96.0704	170.99	17.7123	7.37169	15.7904	67.2388	3.15492	0.568584	5.54873	2.87749e-08	7.23578e-07
STAC3	326.206	143.639	118.216	7.87212	11.979	53.0106	110.154	3.02518	0.65938	4.58791	4.47706e-06	6.8066e-05
SCART1	249.618	161.361	104.494	54.1208	33.1726	33.8366	106.101	2.0893	0.490859	4.25642	2.07726e-05	0.00025878

## Sheet: BP_extracellular matrix organiz
Supplementary Table 4. The Expression details for DEGs function classification in Figure 4B
Gene	TGF_1	TGF_2	TGF_3	SB+BMP7_1	SB+BMP7_2	SB+BMP7_3	baseMean	log2FoldChange	lfcSE	stat	pvalue	padj
COL4A1	94525	81010.6	115941	13775.2	10084.5	8214.39	53925.1	3.18388	0.319192	9.9748	1.96501e-23	3.2708e-21
COL4A2	183260	110722	244229	39329.1	20908	19601.5	103008	2.75301	0.390226	7.05491	1.72715e-12	8.48772e-11
COL5A1	225036	294307	323483	44507	24754.1	15077.6	154528	3.32096	0.394518	8.41777	3.83706e-17	3.31091e-15
COL8A2	15259.8	31072.7	28025.5	782.292	611.851	438.747	12698.5	5.34197	0.365155	14.6293	1.82663e-48	1.97161e-45
COL10A1	1221.62	1916.74	576.301	1.96803	3.68585	0	620.053	9.2884	0.749142	12.3987	2.65511e-35	1.22325e-32
COL11A1	26214.7	45831.2	27157.9	327.677	241.423	151.137	16654	7.10475	0.374427	18.975	2.74559e-80	1.5762e-76
COL12A1	60030.4	158125	63148.2	17824.4	14765.5	9764.1	53943	2.73155	0.416306	6.56139	5.33071e-11	2.1523e-09
COL13A1	267.583	338.578	1263.43	133.826	140.062	111.661	375.857	2.27681	0.522629	4.35645	1.32188e-05	0.000173914
COL15A1	11144.9	10315	29316.4	100.37	66.3452	77.8241	8503.47	7.69815	0.428222	17.977	2.95038e-72	9.51496e-69
COL16A1	28679.6	24138.8	28594.5	5672.85	4399.98	5752.21	16206.3	2.36308	0.284808	8.29712	1.06665e-16	8.79217e-15
COMP	24870.1	11233.7	36360.8	30.5045	12.9005	20.3019	12088.1	10.154	0.466811	21.7519	6.63302e-105	1.02803e-100
CCN2	76708.5	176309	151493	22657.9	23652.1	28602	79903.8	2.43291	0.355294	6.8476	7.50996e-12	3.38736e-10
CTSK	4002.4	2520.21	1267.65	26281.1	28867.6	22597.2	14256	-3.31893	0.396244	-8.37597	5.47695e-17	4.64821e-15
CTSS	15.1284	14.9236	8.44397	36.4086	92.1462	45.1154	35.361	-2.17137	0.675495	-3.2145	0.00130674	0.00855682
CYP1B1	1926.03	2508.09	606.91	7772.73	10090.9	6783.1	4947.97	-2.28947	0.443688	-5.16009	2.46836e-07	5.14408e-06
DPP4	0	3.73089	4.22199	66.913	40.5443	25.9414	23.5586	-4.08242	0.947637	-4.308	1.64735e-05	0.000211451
DPT	2236.16	3480.92	3131.66	7.87212	12.9005	18.0462	1481.26	7.8452	0.413572	18.9694	3.05466e-80	1.5762e-76
FBLN2	3956.07	2063.18	2110.99	36329.8	22657.8	20897.5	14669.2	-3.29652	0.369888	-8.91222	5.00229e-19	5.42265e-17
FMOD	221.253	235.046	385.256	10958	5736.1	3221.24	3459.48	-4.56525	0.434826	-10.499	8.72728e-26	1.65562e-23
GPM6B	36.8754	42.9052	37.9979	241.084	348.313	196.252	150.571	-2.73828	0.418375	-6.54504	5.9478e-11	2.38281e-09
LAMB3	99.28	166.957	299.761	1946.38	1196.98	1381.66	848.503	-3.00037	0.418016	-7.17764	7.09232e-13	3.67433e-11
LOXL2	72120.8	179847	279392	30161	11432.6	4404.39	96226.4	3.53004	0.568737	6.2068	5.40744e-10	1.86763e-08
SMAD3	808.423	1469.04	1313.04	6904.83	5269.84	4715.69	3413.48	-2.234	0.336777	-6.63348	3.2786e-11	1.35993e-09
MFAP4	50331.2	15860	18366.7	1014.52	454.281	354.156	14396.8	5.53539	0.485835	11.3936	4.50249e-30	1.26265e-27
MMP16	107.79	100.734	2.11099	5.90409	12.9005	2.25577	38.6158	3.31038	0.997343	3.3192	0.000902764	0.00631201
P4HA1	5204.17	16902.8	12192	1952.29	2149.77	2076.44	6746.25	2.47284	0.399065	6.19657	5.77076e-10	1.98514e-08
PTX3	572.988	66.2233	52.7748	6433.49	9928.75	6143.59	3866.3	-5.02322	1.09534	-4.586	4.51816e-06	6.86101e-05
SOX9	711.98	1012.94	223.765	19.6803	42.3872	13.5346	337.381	4.67961	0.553347	8.45693	2.74505e-17	2.41714e-15
TGFBI	231445	1.05025e+06	864331	32559.1	22673.5	22948	370701	4.77871	0.457667	10.4415	1.60305e-25	2.997e-23
TLL2	81.3151	31.7125	165.713	9.84015	2.76439	9.02308	50.0614	3.69731	0.74945	4.93337	8.08221e-07	1.5034e-05
TNFRSF1B	31.2023	37.3089	42.2199	478.231	349.234	288.739	204.489	-3.33542	0.3993	-8.35317	6.64545e-17	5.58478e-15
TNXB	0	0	1.0555	44.2807	39.6229	3.38366	14.7238	-6.38093	1.59959	-3.9891	6.63245e-05	0.000703896
COL14A1	847.19	72.7523	71.7738	17131.7	14532.4	10219.8	7145.93	-5.40019	1.14591	-4.71257	2.44612e-06	3.9493e-05
PXDN	29592.1	35104.9	35551.2	8852.2	5372.12	3698.34	19695.1	2.48368	0.358303	6.93179	4.1556e-12	1.93878e-10
FBLN5	16125.9	8870.19	12089.7	2912.68	2119.36	1491.06	7268.14	2.50713	0.35825	6.99826	2.59159e-12	1.25212e-10
PDPN	115.354	1701.28	1784.84	2.95204	0.921462	2.25577	601.269	9.20734	1.24749	7.38071	1.57448e-13	8.88875e-12
SPINT2	991.855	113.792	571.024	1444.53	2064.07	4679.6	1644.15	-2.2879	0.585105	-3.91024	9.22035e-05	0.000929238
ADAMTS8	47.2762	39.1743	10.555	0	0	0	16.1676	7.44855	1.52687	4.87832	1.06995e-06	1.91833e-05
ADAMTS5	91.7159	305	156.213	888.565	951.87	577.477	495.14	-2.12836	0.44307	-4.80366	1.55789e-06	2.64431e-05
ADAMTS6	1165.83	2099.56	1400.64	64.945	47.916	24.8135	800.618	5.07752	0.409425	12.4016	2.56162e-35	1.20163e-32
EGFL6	0.945524	5.59633	2.11099	38.3766	49.7589	47.3712	24.0266	-3.95935	0.872104	-4.54	5.62534e-06	8.30284e-05
SMPD3	86.9882	194.939	287.095	46.2487	28.5653	42.8596	114.449	2.27475	0.518014	4.39129	1.1268e-05	0.000151256
MMP25	388.61	372.156	520.36	121.034	56.2092	68.801	254.528	2.38003	0.406105	5.86061	4.61168e-09	1.33537e-07
NDNF	24.5836	99.8013	4.22199	254.86	206.407	160.16	125.006	-2.26936	0.711212	-3.19083	0.00141865	0.00915715
ADAMTS10	5090.7	1552.05	1708.85	147.602	73.7169	77.8241	1441.79	4.80276	0.47691	10.0706	7.454e-24	1.28209e-21
CRISPLD2	146.556	257.431	174.157	4391.66	3895.02	2773.47	1939.72	-4.25744	0.345022	-12.3396	5.54366e-35	2.50923e-32
TMPRSS6	29.3113	96.0704	68.6073	9.84015	1.84292	4.51154	35.0306	3.58567	0.794097	4.51541	6.31939e-06	9.22695e-05
ADAMTS15	60.5136	11.1927	21.1099	565.809	285.653	371.074	219.225	-3.71752	0.543549	-6.83934	7.95614e-12	3.56989e-10
COL24A1	98.3345	241.575	150.936	0	7.37169	0	83.0362	6.03099	1.56345	3.85748	0.000114561	0.00112084
SCX	436.832	3425.89	2451.92	70.8491	88.4603	199.636	1112.26	4.13871	0.575995	7.18533	6.70441e-13	3.48737e-11

## Sheet: BP_cell junction organization
Supplementary Table 4. The Expression details for DEGs function classification in Figure 4B
Gene	TGF_1	TGF_2	TGF_3	SB+BMP7_1	SB+BMP7_2	SB+BMP7_3	baseMean	log2FoldChange	lfcSE	stat	pvalue	padj
ANK3	22.6926	13.0581	5.27748	262.732	232.208	100.382	106.058	-3.85162	0.582907	-6.60759	3.90618e-11	1.59967e-09
APBB2	2815.77	3024.82	2857.23	761.628	777.714	607.93	1807.51	2.01785	0.286217	7.05008	1.78821e-12	8.77106e-11
APOE	31.2023	29.8471	59.1078	2583.04	3238.02	8348.61	2381.64	-6.88553	0.470392	-14.6378	1.61091e-48	1.88915e-45
C5AR1	1108.15	405.734	497.139	113.162	123.476	62.0337	384.95	2.74925	0.454478	6.04923	1.45536e-09	4.6586e-08
CDH2	5586.16	6757.57	6918.78	374.91	469.024	433.108	3423.26	3.91484	0.288187	13.5844	4.95908e-42	3.8771e-39
COL4A1	94525	81010.6	115941	13775.2	10084.5	8214.39	53925.1	3.18388	0.319192	9.9748	1.96501e-23	3.2708e-21
COL16A1	28679.6	24138.8	28594.5	5672.85	4399.98	5752.21	16206.3	2.36308	0.284808	8.29712	1.06665e-16	8.79217e-15
ACE	52.0038	207.064	410.588	2141.22	1050.47	677.859	756.533	-2.53159	0.57739	-4.38454	1.16233e-05	0.000155379
DRD1	0	0	0	15.7442	18.4292	6.76731	6.82346	-6.25012	1.78372	-3.50399	0.00045834	0.0036307
DRP2	971.053	163.226	465.474	122.018	82.0101	42.8596	307.774	2.69424	0.563467	4.78154	1.73961e-06	2.90309e-05
DSG2	9.45524	91.4068	83.3842	9.84015	9.21462	3.38366	34.4474	3.02707	0.856302	3.53505	0.0004077	0.0032835
DSP	5740.28	9135.08	10286.9	1691.52	1252.27	1091.79	4866.3	2.6403	0.338583	7.79807	6.28614e-15	4.03675e-13
EFNA5	52.9494	14.9236	18.9989	146.618	109.654	177.078	86.7037	-2.31565	0.558647	-4.14509	3.39675e-05	0.00039387
EPHA2	2739.18	2907.29	3412.42	776.388	519.704	394.76	1791.62	2.42117	0.338664	7.14916	8.73101e-13	4.46945e-11
EPHA4	180.595	235.979	73.8847	31.4885	32.2512	13.5346	94.6221	2.66067	0.562553	4.72963	2.24932e-06	3.66366e-05
FN1	1.48501e+06	1.6322e+06	2.09531e+06	247462	151450	126868	956383	3.30945	0.3415	9.69093	3.29501e-22	5.03025e-20
GDNF	708.198	2758.06	3349.09	255.844	179.685	58.65	1218.25	3.78433	0.549235	6.89019	5.57188e-12	2.54884e-10
GPM6B	36.8754	42.9052	37.9979	241.084	348.313	196.252	150.571	-2.73828	0.418375	-6.54504	5.9478e-11	2.38281e-09
NRG1	3914.47	9507.24	6730.9	404.43	437.694	469.2	3577.32	3.94199	0.361669	10.8994	1.15962e-27	2.49318e-25
TNC	21994.8	20731.6	15811.3	4770.5	2294.44	1015.1	11103	2.85684	0.457459	6.24502	4.23735e-10	1.48336e-08
JUP	111.572	28.9144	375.757	33.4565	23.958	29.325	100.497	2.57271	0.70116	3.66922	0.000243293	0.0021285
L1CAM	68.0777	18.6544	25.3319	353.261	181.528	164.671	135.254	-2.64057	0.547423	-4.82364	1.40959e-06	2.41645e-05
LRP4	179.65	95.1376	73.8847	31.4885	30.4082	4.51154	69.18	2.38403	0.657012	3.62859	0.00028497	0.00242728
SMAD3	808.423	1469.04	1313.04	6904.83	5269.84	4715.69	3413.48	-2.234	0.336777	-6.63348	3.2786e-11	1.35993e-09
NFIA	23.6381	16.789	10.555	74.7851	126.24	122.939	62.4912	-2.66282	0.551859	-4.82517	1.39881e-06	2.40435e-05
NRCAM	22.6926	37.3089	87.6062	3.93606	3.68585	2.25577	26.2476	3.88867	0.876145	4.43838	9.0639e-06	0.00012586
NTRK3	68.0777	440.245	205.822	0	0	1.12789	119.212	9.36539	1.33087	7.03703	1.96375e-12	9.57745e-11
CLDN11	83.2061	59.6942	28.4984	611.073	597.107	686.882	344.41	-3.46314	0.412059	-8.40448	4.29771e-17	3.67155e-15
PAK3	52.9494	156.697	84.4397	1.96803	7.37169	0	50.571	4.92483	0.822268	5.98932	2.10719e-09	6.55797e-08
PALM	2111.36	1769.37	1611.74	328.661	222.072	444.387	1081.27	2.4657	0.346473	7.11658	1.10635e-12	5.60783e-11
PECAM1	89.8248	13.0581	45.3863	5.90409	3.68585	4.51154	27.0618	3.39561	0.87506	3.88044	0.000104268	0.00103165
PKP1	683.614	2711.42	1244.43	7.87212	16.5863	2.25577	777.697	7.41241	0.584694	12.6774	7.88839e-37	4.07041e-34
RAPSN	41.6031	5.59633	15.8324	0	0	0	10.5053	6.82531	1.68038	4.06177	4.87015e-05	0.000538115
SDCBP	1996	2618.15	1515.69	7843.58	13152.9	10857	6330.57	-2.37745	0.337559	-7.04305	1.88079e-12	9.20764e-11
SEMA3F	531.385	335.78	143.548	3596.57	1879.78	1928.68	1402.63	-2.87255	0.45349	-6.33433	2.38381e-10	8.61377e-09
SFRP1	5.67315	3.73089	2.11099	53.1368	66.3452	54.1385	30.8559	-3.90361	0.754805	-5.17168	2.31999e-07	4.85841e-06
SNCG	15.1284	3.73089	13.7215	50.1848	74.6384	214.298	61.9503	-3.38185	0.70394	-4.80418	1.5539e-06	2.64122e-05
VEGFA	8081.4	16962.5	7858.17	620.913	584.207	446.643	5758.97	4.31585	0.371277	11.6243	3.10041e-31	9.75495e-29
WNT7B	278.93	55.9633	14.7769	1.96803	0	0	58.6063	7.45041	1.33313	5.58868	2.28806e-08	5.87381e-07
FZD5	3.7821	5.59633	10.555	134.81	108.732	92.4866	59.3271	-4.09003	0.610713	-6.69714	2.12533e-11	9.03354e-10
PPFIA4	300.677	3501.44	3250.93	452.647	260.774	358.667	1354.19	2.71789	0.593466	4.57968	4.65679e-06	7.02659e-05
NRP2	4476.11	6343.44	6687.62	1026.33	581.442	594.395	3284.89	2.99083	0.34506	8.66755	4.41501e-18	4.25028e-16
SYNGAP1	37.821	141.774	73.8847	6.8881	1.84292	0	43.7017	4.83423	0.871026	5.55005	2.85595e-08	7.18864e-07
CDK5R1	90.7703	249.037	280.762	58.0569	68.1882	9.02308	125.973	2.1922	0.630929	3.47456	0.000511683	0.00397513
DNAJA3	45.3852	235.979	47.4973	17.7123	9.21462	2.25577	59.674	3.48482	0.791518	4.40271	1.06909e-05	0.000145171
INA	88.8793	83.945	357.813	39.3606	18.4292	6.76731	99.1991	3.03262	0.686775	4.41573	1.00669e-05	0.000138079
TJP2	242.054	270.489	286.04	2402.96	1671.53	1312.86	1030.99	-2.75435	0.335759	-8.20336	2.33762e-16	1.82759e-14
NTN1	20.8015	41.0398	13.7215	186.963	93.0676	68.801	70.7324	-2.20352	0.596735	-3.69262	0.000221952	0.00196714
MTSS1	69.9688	59.6942	28.4984	550.064	609.086	548.152	310.911	-3.42848	0.397972	-8.61488	7.00173e-18	6.59287e-16
ZNF365	353.626	284.48	236.431	21.6483	9.21462	33.8366	156.539	3.77051	0.4892	7.70751	1.28292e-14	8.05336e-13
DKK1	313.914	113.792	683.962	1532.11	2402.25	1864.39	1151.74	-2.38377	0.500235	-4.76531	1.88566e-06	3.1246e-05
LIMCH1	17.0194	57.8288	55.9413	10.8242	0.921462	4.51154	24.5078	3.01146	0.910238	3.30844	0.000938184	0.00651727
ADGRL2	266.638	439.312	432.753	2263.23	1921.25	1983.95	1217.86	-2.43774	0.323187	-7.5428	4.60001e-14	2.69116e-12
CLDN14	330.933	562.431	493.972	1.96803	0	0	231.551	9.43377	1.09843	8.58839	8.81992e-18	8.18539e-16
NGEF	17.0194	166.957	99.2167	3.93606	0	0	47.8549	6.14881	1.09001	5.64105	1.69018e-08	4.42259e-07
WHRN	497.346	403.869	581.578	106.274	43.3087	56.3943	281.462	2.84748	0.417607	6.81856	9.19567e-12	4.11176e-10
DNM3	3540.04	2274.91	1290.87	160.394	252.481	324.831	1307.25	3.26865	0.416767	7.84286	4.40388e-15	2.89847e-13
PCDHB5	16.0739	22.3853	8.44397	78.7212	58.9736	69.9289	42.4211	-2.14001	0.606743	-3.52705	0.000420222	0.0033649
SRPX2	3024.73	3393.24	4389.81	546.128	519.704	772.601	2107.7	2.55597	0.319477	8.00049	1.23926e-15	8.88854e-14
CLDN18	376.319	361.896	259.652	40.3446	28.5653	28.1971	182.496	3.36036	0.405179	8.29352	1.09948e-16	9.03397e-15
GHRL	56.7315	55.9633	69.6628	13.7762	4.60731	9.02308	34.9607	2.738	0.670904	4.08107	4.48295e-05	0.000500694
DOCK10	3675.25	3036.01	2045.55	554	637.652	418.445	1727.82	2.44286	0.340244	7.17973	6.98483e-13	3.62593e-11
SYBU	74.6964	109.128	56.9968	2.95204	9.21462	13.5346	44.4205	3.24019	0.674881	4.80113	1.57774e-06	2.67625e-05
PCDHB14	40.6575	26.1162	23.2209	114.146	186.135	195.124	97.5666	-2.45827	0.476981	-5.15383	2.55225e-07	5.29751e-06
PCDHB9	10.4008	3.73089	4.22199	79.7052	61.7379	87.975	41.2953	-3.6375	0.674972	-5.38911	7.08089e-08	1.64676e-06
PCDHB16	7.56419	15.8563	6.33298	39.3606	74.6384	54.1385	32.9818	-2.49333	0.691164	-3.60744	0.000309236	0.0025971
PERP	614.591	1455.05	888.728	2938.27	5128.86	4705.54	2621.84	-2.11011	0.384329	-5.49036	4.01114e-08	9.71714e-07
RAB17	40.6575	69.9541	61.2188	3.93606	11.0575	10.151	32.8292	2.7738	0.697767	3.97526	7.03023e-05	0.000740326
MARVELD3	143.72	59.6942	80.2177	17.7123	9.21462	22.5577	55.5194	2.52738	0.604422	4.18148	2.89618e-05	0.000345613
MPP7	47.2762	183.746	118.216	10.8242	18.4292	47.3712	70.9771	2.19644	0.659526	3.33034	0.0008674	0.0061245
CDHR3	36.8754	106.33	116.105	591.393	781.4	955.319	431.237	-3.1676	0.438163	-7.22928	4.85578e-13	2.56719e-11
AMIGO2	13585.3	12053.6	10507.5	675.034	995.179	821.1	6439.61	3.85875	0.299691	12.8758	6.16296e-38	3.62058e-35
ELFN1	243.945	118.456	73.8847	1087.34	588.814	471.456	430.649	-2.29851	0.475645	-4.83242	1.34886e-06	2.33562e-05

## Sheet: BP_Ossification
Supplementary Table 4. The Expression details for DEGs function classification in Figure 4B
Gene	TGF_1	TGF_2	TGF_3	SB+BMP7_1	SB+BMP7_2	SB+BMP7_3	baseMean	log2FoldChange	lfcSE	stat	pvalue	padj
ADRB2	0	5.59633	0	119.066	49.7589	84.5914	43.1687	-5.46233	0.92721	-5.89115	3.83524e-09	1.12827e-07
JAG1	664.704	217.324	100.272	1875.53	2761.62	2366.3	1330.96	-2.8333	0.521367	-5.43438	5.49877e-08	1.29679e-06
ALPL	165.467	37.3089	21.1099	5006.67	3232.49	2420.44	1813.91	-5.57131	0.566085	-9.84183	7.43497e-23	1.19889e-20
BMP4	197.615	13.0581	33.7759	629.77	454.281	235.728	260.704	-2.43201	0.690897	-3.52007	0.000431434	0.00344613
CCR1	0	0	0	76.7532	66.3452	9.02308	25.3536	-8.14341	1.48547	-5.48203	4.20473e-08	1.01282e-06
COL11A1	26214.7	45831.2	27157.9	327.677	241.423	151.137	16654	7.10475	0.374427	18.975	2.74559e-80	1.5762e-76
COL13A1	267.583	338.578	1263.43	133.826	140.062	111.661	375.857	2.27681	0.522629	4.35645	1.32188e-05	0.000173914
COMP	24870.1	11233.7	36360.8	30.5045	12.9005	20.3019	12088.1	10.154	0.466811	21.7519	6.63302e-105	1.02803e-100
CSF1	798.022	500.872	621.687	6189.45	4305.99	3768.26	2697.38	-2.89276	0.333944	-8.6624	4.61931e-18	4.414e-16
CCN2	76708.5	176309	151493	22657.9	23652.1	28602	79903.8	2.43291	0.355294	6.8476	7.50996e-12	3.38736e-10
CTSK	4002.4	2520.21	1267.65	26281.1	28867.6	22597.2	14256	-3.31893	0.396244	-8.37597	5.47695e-17	4.64821e-15
S1PR1	0	0	0	21.6483	35.937	27.0692	14.1091	-7.29628	1.50917	-4.83463	1.33393e-06	2.31442e-05
EGR2	1263.22	814.266	987.945	6.8881	1.84292	0	512.36	8.4166	0.616777	13.6461	2.13006e-42	1.71736e-39
EPHA2	2739.18	2907.29	3412.42	776.388	519.704	394.76	1791.62	2.42117	0.338664	7.14916	8.73101e-13	4.46945e-11
GPC3	85.0972	177.217	59.1078	2473.81	2388.43	2229.83	1235.58	-4.46154	0.401195	-11.1206	9.95733e-29	2.40093e-26
GLI1	834.898	293.807	174.157	15.7442	4.60731	15.7904	223.167	5.183	0.611883	8.47057	2.44188e-17	2.15755e-15
GPM6B	36.8754	42.9052	37.9979	241.084	348.313	196.252	150.571	-2.73828	0.418375	-6.54504	5.9478e-11	2.38281e-09
TNC	21994.8	20731.6	15811.3	4770.5	2294.44	1015.1	11103	2.85684	0.457459	6.24502	4.23735e-10	1.48336e-08
IL6R	43.4941	72.7523	54.8858	530.384	427.558	324.831	242.318	-2.90591	0.391965	-7.4137	1.22823e-13	7.03229e-12
LRP3	2293.84	1301.15	1628.63	8291.31	6444.7	6269.91	4371.59	-2.00767	0.324733	-6.18253	6.30835e-10	2.15458e-08
LRP4	179.65	95.1376	73.8847	31.4885	30.4082	4.51154	69.18	2.38403	0.657012	3.62859	0.00028497	0.00242728
SMAD3	808.423	1469.04	1313.04	6904.83	5269.84	4715.69	3413.48	-2.234	0.336777	-6.63348	3.2786e-11	1.35993e-09
SMAD6	259.074	667.829	431.698	2291.77	1919.4	1465.12	1172.48	-2.0628	0.388419	-5.31075	1.09176e-07	2.45147e-06
MATN1	87.9338	52.2324	64.3853	19.6803	7.37169	0	38.6006	2.90618	0.829617	3.50303	0.000459991	0.00364042
MDK	583.388	412.263	280.762	6906.8	9179.6	16602.5	5660.88	-4.67824	0.401077	-11.6642	1.94228e-31	6.2546e-29
MMP16	107.79	100.734	2.11099	5.90409	12.9005	2.25577	38.6158	3.31038	0.997343	3.3192	0.000902764	0.00631201
OMD	189.105	123.119	25.3319	17.7123	11.0575	0	61.0543	3.54013	0.850654	4.16166	3.15946e-05	0.000371363
P2RX7	11.3463	45.7034	42.2199	290.284	194.428	120.684	117.444	-2.61064	0.556684	-4.68963	2.737e-06	4.35893e-05
ENPP1	3206.27	1412.14	580.523	204.675	117.026	137.602	943.04	3.50081	0.505557	6.92467	4.37005e-12	2.03148e-10
PHEX	5.67315	0	0	31.4885	43.3087	13.5346	15.6675	-3.94457	1.21062	-3.2583	0.00112081	0.00755998
PPARG	17.0194	9.32722	4.22199	281.428	221.151	221.065	125.702	-4.55316	0.518897	-8.77469	1.71373e-18	1.73389e-16
MAP2K6	2.83657	1.86544	0	37.3926	11.0575	72.1847	20.8895	-4.65017	1.10761	-4.1984	2.68809e-05	0.000324533
PTGS2	51.0583	717.263	215.321	20.6643	11.0575	40.6039	175.995	3.7726	0.715002	5.27635	1.31783e-07	2.91596e-06
SFRP1	5.67315	3.73089	2.11099	53.1368	66.3452	54.1385	30.8559	-3.90361	0.754805	-5.17168	2.31999e-07	4.85841e-06
SOX9	711.98	1012.94	223.765	19.6803	42.3872	13.5346	337.381	4.67961	0.553347	8.45693	2.74505e-17	2.41714e-15
STC1	162.63	1301.15	674.462	22.6323	22.1151	20.3019	367.215	5.03793	0.579516	8.69335	3.51905e-18	3.42609e-16
CLEC3B	920.941	826.392	828.565	5629.55	8066.48	19879	6025.15	-3.70418	0.427254	-8.66974	4.33098e-18	4.18499e-16
TUFT1	1776.64	1660.25	1551.58	328.661	291.182	213.17	970.246	2.58134	0.312659	8.25608	1.5053e-16	1.20987e-14
WNT7B	278.93	55.9633	14.7769	1.96803	0	0	58.6063	7.45041	1.33313	5.58868	2.28806e-08	5.87381e-07
GDF5	10.4008	11.1927	11.6105	355.229	281.046	397.016	177.749	-4.96048	0.448993	-11.048	2.24128e-28	5.25683e-26
NOG	140.883	408.532	277.596	51.1688	59.895	36.0923	162.361	2.48769	0.476336	5.22254	1.76482e-07	3.80705e-06
ISG15	800.859	402.003	552.025	1218.21	1817.12	5161.2	1658.57	-2.22347	0.484528	-4.58893	4.45518e-06	6.77733e-05
MRC2	90935.8	107662	113927	25567.7	14405.2	13741	61039.8	2.5406	0.334992	7.58405	3.34935e-14	1.99109e-12
LRRC17	338.498	166.025	78.1067	17.7123	18.4292	24.8135	107.264	3.26094	0.571293	5.70799	1.14317e-08	3.07869e-07
FSTL3	13903.9	19617.9	28152.2	2468.89	2288.91	3577.65	11668.3	2.88742	0.352126	8.19996	2.4047e-16	1.87435e-14
GPNMB	2655.03	1660.25	894.005	26737.7	22888.2	21220	12675.9	-3.76539	0.38765	-9.71338	2.64433e-22	4.08525e-20
SIX2	728.999	158.563	453.863	2354.75	1984.83	2315.55	1332.76	-2.31075	0.453029	-5.10066	3.38465e-07	6.83287e-06
ITGA11	79360.7	34075.1	53400.7	6453.17	2126.73	1333.16	29458.3	4.07291	0.504196	8.07803	6.58216e-16	4.87988e-14
DKK1	313.914	113.792	683.962	1532.11	2402.25	1864.39	1151.74	-2.38377	0.500235	-4.76531	1.88566e-06	3.1246e-05
SOX8	32.1478	42.9052	85.4952	5.90409	7.37169	9.02308	30.4745	2.85055	0.730543	3.90195	9.54191e-05	0.00095865
SOST	34.0389	13533.8	5202.54	1.96803	3.68585	6.76731	3130.47	10.5668	1.66495	6.34662	2.20102e-10	8.00336e-09
LEF1	47.2762	33.578	27.4429	1.96803	1.84292	6.76731	19.8126	3.3876	0.90284	3.75216	0.000175319	0.00161486
ASPN	2164.31	1343.12	807.455	9.84015	31.3297	24.8135	730.144	6.0301	0.475848	12.6723	8.41896e-37	4.259e-34
SMPD3	86.9882	194.939	287.095	46.2487	28.5653	42.8596	114.449	2.27475	0.518014	4.39129	1.1268e-05	0.000151256
XYLT1	435.887	142.706	85.4952	25.5844	39.6229	9.02308	123.053	3.15398	0.645006	4.88985	1.00911e-06	1.82317e-05
CHRDL1	1.89105	1.86544	0	131.858	91.2247	72.1847	49.8373	-6.25521	0.92277	-6.77873	1.21234e-11	5.31041e-10
OSR2	164.521	244.373	196.322	1795.83	1417.21	1057.96	812.701	-2.81904	0.342503	-8.23071	1.86111e-16	1.47743e-14
SP7	5.67315	14.9236	4.22199	77.7372	56.2092	50.7548	34.92	-2.88719	0.70367	-4.10305	4.07737e-05	0.000461387
wdr63	30.2568	26.1162	23.2209	125.954	111.497	98.126	69.1951	-2.07505	0.479248	-4.32981	1.49239e-05	0.00019368
PHOSPHO1	28.3657	29.8471	59.1078	3.93606	0	0	20.2094	4.87709	1.14017	4.2775	1.89003e-05	0.000239151
RANBP3L	52.9494	29.8471	10.555	0	0	0	15.5586	7.39305	1.54049	4.79917	1.59327e-06	2.69675e-05
IGSF10	5.67315	9.32722	6.33298	88.5613	47.916	27.0692	30.8133	-2.93784	0.746545	-3.93525	8.31096e-05	0.000848724
RSPO2	1.89105	0	4.22199	38.3766	32.2512	21.4298	16.3618	-3.94392	1.0612	-3.71649	0.000202013	0.00182091
RFLNB	439.669	757.37	841.231	73.8011	41.4658	20.3019	362.306	3.90549	0.465728	8.38577	5.03957e-17	4.29112e-15
MIR21	17.965	44.7707	21.1099	1.96803	3.68585	0	14.9166	3.84776	1.10596	3.47913	0.00050305	0.00391869
SCX	436.832	3425.89	2451.92	70.8491	88.4603	199.636	1112.26	4.13871	0.575995	7.18533	6.70441e-13	3.48737e-11

## Sheet: BP_regulation of ossification
Supplementary Table 4. The Expression details for DEGs function classification in Figure 4B
Gene	TGF_1	TGF_2	TGF_3	SB+BMP7_1	SB+BMP7_2	SB+BMP7_3	baseMean	log2FoldChange	lfcSE	stat	pvalue	padj
ADRB2	0	5.59633	0	119.066	49.7589	84.5914	43.1687	-5.46233	0.92721	-5.89115	3.83524e-09	1.12827e-07
BMP4	197.615	13.0581	33.7759	629.77	454.281	235.728	260.704	-2.43201	0.690897	-3.52007	0.000431434	0.00344613
CCR1	0	0	0	76.7532	66.3452	9.02308	25.3536	-8.14341	1.48547	-5.48203	4.20473e-08	1.01282e-06
COMP	24870.1	11233.7	36360.8	30.5045	12.9005	20.3019	12088.1	10.154	0.466811	21.7519	6.63302e-105	1.02803e-100
CSF1	798.022	500.872	621.687	6189.45	4305.99	3768.26	2697.38	-2.89276	0.333944	-8.6624	4.61931e-18	4.414e-16
S1PR1	0	0	0	21.6483	35.937	27.0692	14.1091	-7.29628	1.50917	-4.83463	1.33393e-06	2.31442e-05
EGR2	1263.22	814.266	987.945	6.8881	1.84292	0	512.36	8.4166	0.616777	13.6461	2.13006e-42	1.71736e-39
GPM6B	36.8754	42.9052	37.9979	241.084	348.313	196.252	150.571	-2.73828	0.418375	-6.54504	5.9478e-11	2.38281e-09
LRP4	179.65	95.1376	73.8847	31.4885	30.4082	4.51154	69.18	2.38403	0.657012	3.62859	0.00028497	0.00242728
SMAD3	808.423	1469.04	1313.04	6904.83	5269.84	4715.69	3413.48	-2.234	0.336777	-6.63348	3.2786e-11	1.35993e-09
SMAD6	259.074	667.829	431.698	2291.77	1919.4	1465.12	1172.48	-2.0628	0.388419	-5.31075	1.09176e-07	2.45147e-06
MATN1	87.9338	52.2324	64.3853	19.6803	7.37169	0	38.6006	2.90618	0.829617	3.50303	0.000459991	0.00364042
MDK	583.388	412.263	280.762	6906.8	9179.6	16602.5	5660.88	-4.67824	0.401077	-11.6642	1.94228e-31	6.2546e-29
OMD	189.105	123.119	25.3319	17.7123	11.0575	0	61.0543	3.54013	0.850654	4.16166	3.15946e-05	0.000371363
P2RX7	11.3463	45.7034	42.2199	290.284	194.428	120.684	117.444	-2.61064	0.556684	-4.68963	2.737e-06	4.35893e-05
ENPP1	3206.27	1412.14	580.523	204.675	117.026	137.602	943.04	3.50081	0.505557	6.92467	4.37005e-12	2.03148e-10
SFRP1	5.67315	3.73089	2.11099	53.1368	66.3452	54.1385	30.8559	-3.90361	0.754805	-5.17168	2.31999e-07	4.85841e-06
SOX9	711.98	1012.94	223.765	19.6803	42.3872	13.5346	337.381	4.67961	0.553347	8.45693	2.74505e-17	2.41714e-15
ISG15	800.859	402.003	552.025	1218.21	1817.12	5161.2	1658.57	-2.22347	0.484528	-4.58893	4.45518e-06	6.77733e-05
SIX2	728.999	158.563	453.863	2354.75	1984.83	2315.55	1332.76	-2.31075	0.453029	-5.10066	3.38465e-07	6.83287e-06
DKK1	313.914	113.792	683.962	1532.11	2402.25	1864.39	1151.74	-2.38377	0.500235	-4.76531	1.88566e-06	3.1246e-05
SOST	34.0389	13533.8	5202.54	1.96803	3.68585	6.76731	3130.47	10.5668	1.66495	6.34662	2.20102e-10	8.00336e-09
OSR2	164.521	244.373	196.322	1795.83	1417.21	1057.96	812.701	-2.81904	0.342503	-8.23071	1.86111e-16	1.47743e-14
PHOSPHO1	28.3657	29.8471	59.1078	3.93606	0	0	20.2094	4.87709	1.14017	4.2775	1.89003e-05	0.000239151
RFLNB	439.669	757.37	841.231	73.8011	41.4658	20.3019	362.306	3.90549	0.465728	8.38577	5.03957e-17	4.29112e-15
GPC3	85.0972	177.217	59.1078	2473.81	2388.43	2229.83	1235.58	-4.46154	0.401195	-11.1206	9.95733e-29	2.40093e-26
PHEX	5.67315	0	0	31.4885	43.3087	13.5346	15.6675	-3.94457	1.21062	-3.2583	0.00112081	0.00755998
PTGS2	51.0583	717.263	215.321	20.6643	11.0575	40.6039	175.995	3.7726	0.715002	5.27635	1.31783e-07	2.91596e-06
CLEC3B	920.941	826.392	828.565	5629.55	8066.48	19879	6025.15	-3.70418	0.427254	-8.66974	4.33098e-18	4.18499e-16
TUFT1	1776.64	1660.25	1551.58	328.661	291.182	213.17	970.246	2.58134	0.312659	8.25608	1.5053e-16	1.20987e-14
GPNMB	2655.03	1660.25	894.005	26737.7	22888.2	21220	12675.9	-3.76539	0.38765	-9.71338	2.64433e-22	4.08525e-20
ASPN	2164.31	1343.12	807.455	9.84015	31.3297	24.8135	730.144	6.0301	0.475848	12.6723	8.41896e-37	4.259e-34
SMPD3	86.9882	194.939	287.095	46.2487	28.5653	42.8596	114.449	2.27475	0.518014	4.39129	1.1268e-05	0.000151256
RSPO2	1.89105	0	4.22199	38.3766	32.2512	21.4298	16.3618	-3.94392	1.0612	-3.71649	0.000202013	0.00182091
ALPL	165.467	37.3089	21.1099	5006.67	3232.49	2420.44	1813.91	-5.57131	0.566085	-9.84183	7.43497e-23	1.19889e-20
FAM20A	116.299	92.3395	74.9402	576.633	329.883	374.458	260.759	-2.17444	0.38797	-5.60467	2.08653e-08	5.39944e-07

## Sheet: MF_glycosaminoglycan binding
Supplementary Table 4. The Expression details for DEGs function classification in Figure 6
Gene	TGF_1	TGF_2	TGF_3	SB+BMP7_1	SB+BMP7_2	SB+BMP7_3	baseMean	log2FoldChange	lfcSE	stat	pvalue	padj
ACAN	5185.26	17238.6	8954.83	86106.2	44243.1	41820.9	33924.8	-2.45597	0.443354	-5.53953	3.03293e-08	7.58232e-07
APOE	31.2023	29.8471	59.1078	2583.04	3238.02	8348.61	2381.64	-6.88553	0.470392	-14.6378	1.61091e-48	1.88915e-45
BGN	182643	113379	154123	32252.1	18738.8	21183.9	87053.2	2.64082	0.335528	7.87063	3.52851e-15	2.34628e-13
BMP4	197.615	13.0581	33.7759	629.77	454.281	235.728	260.704	-2.43201	0.690897	-3.52007	0.000431434	0.00344613
COL5A1	225036	294307	323483	44507	24754.1	15077.6	154528	3.32096	0.394518	8.41777	3.83706e-17	3.31091e-15
COL11A1	26214.7	45831.2	27157.9	327.677	241.423	151.137	16654	7.10475	0.374427	18.975	2.74559e-80	1.5762e-76
COL13A1	267.583	338.578	1263.43	133.826	140.062	111.661	375.857	2.27681	0.522629	4.35645	1.32188e-05	0.000173914
COMP	24870.1	11233.7	36360.8	30.5045	12.9005	20.3019	12088.1	10.154	0.466811	21.7519	6.63302e-105	1.02803e-100
HAPLN1	19449.4	11688.9	15668.8	424.11	573.149	521.083	8054.25	4.94611	0.316847	15.6104	6.18755e-55	9.97743e-52
CCN2	76708.5	176309	151493	22657.9	23652.1	28602	79903.8	2.43291	0.355294	6.8476	7.50996e-12	3.38736e-10
DCN	2630.45	2055.72	647.019	56513.9	58352.5	50767.2	28494.5	-4.95671	0.432017	-11.4734	1.79464e-30	5.32202e-28
HBEGF	2124.59	2130.34	2946.95	243.052	194.428	166.927	1301.05	3.57401	0.321153	11.1287	9.09468e-29	2.21361e-26
FGF7	159.794	644.511	320.871	5017.49	6803.15	5892.07	3139.65	-3.97634	0.437277	-9.09341	9.59805e-20	1.13883e-17
FN1	1.48501e+06	1.6322e+06	2.09531e+06	247462	151450	126868	956383	3.30945	0.3415	9.69093	3.29501e-22	5.03025e-20
LTBP2	105398	71944.6	84817.6	16399.6	7212.28	3548.33	48220	3.27085	0.45934	7.12078	1.0732e-12	5.45053e-11
MDK	583.388	412.263	280.762	6906.8	9179.6	16602.5	5660.88	-4.67824	0.401077	-11.6642	1.94228e-31	6.2546e-29
CCN3	104.008	72.7523	33.7759	2198.29	2185.71	1591.45	1031	-4.82384	0.403912	-11.9428	7.0797e-33	2.72621e-30
SERPINA5	1.89105	0	4.22199	93.4814	55.2877	34.9644	31.6411	-4.94716	0.930262	-5.31804	1.04894e-07	2.35737e-06
PGF	52.0038	26.1162	16.8879	641.578	557.484	807.566	350.273	-4.39549	0.435385	-10.0956	5.77528e-24	1.00677e-21
SERPINE2	40910.9	71151.8	85134.2	1006.65	981.357	1116.61	33383.6	5.98916	0.337098	17.7668	1.27691e-70	3.29442e-67
SFRP1	5.67315	3.73089	2.11099	53.1368	66.3452	54.1385	30.8559	-3.90361	0.754805	-5.17168	2.31999e-07	4.85841e-06
SOD3	176.813	86.7431	124.549	16580.7	13172.3	11790.9	6988.66	-6.74206	0.345816	-19.4961	1.18576e-84	1.01975e-80
TGFBR3	45.3852	42.9052	12.666	186.963	264.46	171.439	120.636	-2.62066	0.511964	-5.11883	3.07437e-07	6.2653e-06
CLEC3B	920.941	826.392	828.565	5629.55	8066.48	19879	6025.15	-3.70418	0.427254	-8.66974	4.33098e-18	4.18499e-16
TNFAIP6	650.521	823.594	568.913	23.6164	48.8375	41.7318	359.535	4.16094	0.392127	10.6112	2.64301e-26	5.20531e-24
TNXB	0	0	1.0555	44.2807	39.6229	3.38366	14.7238	-6.38093	1.59959	-3.9891	6.63245e-05	0.000703896
VEGFA	8081.4	16962.5	7858.17	620.913	584.207	446.643	5758.97	4.31585	0.371277	11.6243	3.10041e-31	9.75495e-29
NRP2	4476.11	6343.44	6687.62	1026.33	581.442	594.395	3284.89	2.99083	0.34506	8.66755	4.41501e-18	4.25028e-16
CCN5	26.4747	22.3853	21.1099	219.435	217.465	234.6	123.578	-3.26103	0.420284	-7.75911	8.5526e-15	5.4349e-13
GPNMB	2655.03	1660.25	894.005	26737.7	22888.2	21220	12675.9	-3.76539	0.38765	-9.71338	2.64433e-22	4.08525e-20
LYVE1	282.712	29.8471	53.8303	3163.61	1996.81	1921.92	1241.45	-4.272	0.594416	-7.18689	6.62853e-13	3.45487e-11
ADAMTS8	47.2762	39.1743	10.555	0	0	0	16.1676	7.44855	1.52687	4.87832	1.06995e-06	1.91833e-05
ADAMTS5	91.7159	305	156.213	888.565	951.87	577.477	495.14	-2.12836	0.44307	-4.80366	1.55789e-06	2.64431e-05
PCOLCE2	361.19	441.178	90.7727	59.0409	49.7589	34.9644	172.817	2.63398	0.542353	4.85658	1.19433e-06	2.09903e-05
ADGRE2	22.6926	1.86544	71.7738	1.96803	3.68585	0	16.9976	4.05353	1.27904	3.1692	0.00152862	0.00974025
SOST	34.0389	13533.8	5202.54	1.96803	3.68585	6.76731	3130.47	10.5668	1.66495	6.34662	2.20102e-10	8.00336e-09
STAB2	69.0233	91.4068	81.2732	2.95204	10.1361	6.76731	43.5931	3.59968	0.658585	5.46577	4.60898e-08	1.10103e-06
CEMIP	2723.11	10497.8	5347.14	50644.3	24880.4	12919.9	17835.4	-2.25195	0.510964	-4.40725	1.04691e-05	0.00014231
NDNF	24.5836	99.8013	4.22199	254.86	206.407	160.16	125.006	-2.26936	0.711212	-3.19083	0.00141865	0.00915715
CRISPLD2	146.556	257.431	174.157	4391.66	3895.02	2773.47	1939.72	-4.25744	0.345022	-12.3396	5.54366e-35	2.50923e-32
RTN4RL1	2.83657	0	4.22199	522.512	357.527	347.389	205.748	-7.48021	0.681453	-10.9769	4.93805e-28	1.12745e-25
ADAMTS15	60.5136	11.1927	21.1099	565.809	285.653	371.074	219.225	-3.71752	0.543549	-6.83934	7.95614e-12	3.56989e-10
RSPO2	1.89105	0	4.22199	38.3766	32.2512	21.4298	16.3618	-3.94392	1.0612	-3.71649	0.000202013	0.00182091
CBS	1667.9	388.945	584.745	103.322	24.8795	38.3481	468.024	3.98713	0.574235	6.94337	3.82848e-12	1.79264e-10
MGST1	863.264	1096.88	286.04	3061.27	5053.3	4087.46	2408.03	-2.44125	0.440865	-5.53739	3.07004e-08	7.65286e-07
ENPP1	3206.27	1412.14	580.523	204.675	117.026	137.602	943.04	3.50081	0.505557	6.92467	4.37005e-12	2.03148e-10
SULT1A1	26.4747	13.9908	18.9989	302.093	268.145	365.435	165.856	-3.97534	0.432771	-9.18579	4.08504e-20	5.04278e-18
SULT1A3	28.3657	99.8013	31.6649	11.8082	11.0575	4.51154	31.2015	2.5376	0.777721	3.26287	0.00110291	0.00746659
PTGES	190.05	287.278	254.375	1294.96	1223.7	1229.39	746.627	-2.35688	0.313372	-7.52105	5.43373e-14	3.16456e-12

## Sheet: MF_extracellular matrix structu
Supplementary Table 4. The Expression details for DEGs function classification in Figure 4C
Gene	TGF_1	TGF_2	TGF_3	SB+BMP7_1	SB+BMP7_2	SB+BMP7_3	baseMean	log2FoldChange	lfcSE	stat	pvalue	padj
ACAN	5185.26	17238.6	8954.83	86106.2	44243.1	41820.9	33924.8	-2.45597	0.443354	-5.53953	3.03293e-08	7.58232e-07
BGN	182643	113379	154123	32252.1	18738.8	21183.9	87053.2	2.64082	0.335528	7.87063	3.52851e-15	2.34628e-13
CHI3L1	9.45524	0	0	372.942	242.344	111.661	122.734	-6.25869	1.7891	-3.49822	0.00046837	0.00369314
COL4A1	94525	81010.6	115941	13775.2	10084.5	8214.39	53925.1	3.18388	0.319192	9.9748	1.96501e-23	3.2708e-21
COL4A2	183260	110722	244229	39329.1	20908	19601.5	103008	2.75301	0.390226	7.05491	1.72715e-12	8.48772e-11
COL5A1	225036	294307	323483	44507	24754.1	15077.6	154528	3.32096	0.394518	8.41777	3.83706e-17	3.31091e-15
COL6A3	283700	319123	211229	59629.3	39149.2	31925.9	157459	2.63881	0.338137	7.80397	5.99871e-15	3.86917e-13
COL7A1	47824.6	79388.6	114332	3808.14	2741.35	3914.89	42001.7	4.52878	0.364575	12.4221	1.98316e-35	9.47512e-33
COL8A2	15259.8	31072.7	28025.5	782.292	611.851	438.747	12698.5	5.34197	0.365155	14.6293	1.82663e-48	1.97161e-45
COL10A1	1221.62	1916.74	576.301	1.96803	3.68585	0	620.053	9.2884	0.749142	12.3987	2.65511e-35	1.22325e-32
COL11A1	26214.7	45831.2	27157.9	327.677	241.423	151.137	16654	7.10475	0.374427	18.975	2.74559e-80	1.5762e-76
COL12A1	60030.4	158125	63148.2	17824.4	14765.5	9764.1	53943	2.73155	0.416306	6.56139	5.33071e-11	2.1523e-09
COL13A1	267.583	338.578	1263.43	133.826	140.062	111.661	375.857	2.27681	0.522629	4.35645	1.32188e-05	0.000173914
COL15A1	11144.9	10315	29316.4	100.37	66.3452	77.8241	8503.47	7.69815	0.428222	17.977	2.95038e-72	9.51496e-69
COL16A1	28679.6	24138.8	28594.5	5672.85	4399.98	5752.21	16206.3	2.36308	0.284808	8.29712	1.06665e-16	8.79217e-15
COMP	24870.1	11233.7	36360.8	30.5045	12.9005	20.3019	12088.1	10.154	0.466811	21.7519	6.63302e-105	1.02803e-100
HAPLN1	19449.4	11688.9	15668.8	424.11	573.149	521.083	8054.25	4.94611	0.316847	15.6104	6.18755e-55	9.97743e-52
DCN	2630.45	2055.72	647.019	56513.9	58352.5	50767.2	28494.5	-4.95671	0.432017	-11.4734	1.79464e-30	5.32202e-28
DPT	2236.16	3480.92	3131.66	7.87212	12.9005	18.0462	1481.26	7.8452	0.413572	18.9694	3.05466e-80	1.5762e-76
FBLN2	3956.07	2063.18	2110.99	36329.8	22657.8	20897.5	14669.2	-3.29652	0.369888	-8.91222	5.00229e-19	5.42265e-17
EFEMP1	460.47	265.826	299.761	9505.58	8220.36	4072.79	3804.13	-4.40897	0.385071	-11.4498	2.35819e-30	6.8361e-28
FMOD	221.253	235.046	385.256	10958	5736.1	3221.24	3459.48	-4.56525	0.434826	-10.499	8.72728e-26	1.65562e-23
FN1	1.48501e+06	1.6322e+06	2.09531e+06	247462	151450	126868	956383	3.30945	0.3415	9.69093	3.29501e-22	5.03025e-20
TNC	21994.8	20731.6	15811.3	4770.5	2294.44	1015.1	11103	2.85684	0.457459	6.24502	4.23735e-10	1.48336e-08
LAMA4	285.548	228.517	516.138	12155.5	7376.3	5129.62	4281.94	-4.58196	0.410752	-11.155	6.76611e-29	1.66253e-26
LAMB3	99.28	166.957	299.761	1946.38	1196.98	1381.66	848.503	-3.00037	0.418016	-7.17764	7.09232e-13	3.67433e-11
LTBP1	12630.3	11879.1	9354.86	1531.13	1324.14	946.296	6277.65	3.1549	0.313498	10.0636	8.0058e-24	1.35888e-21
LTBP2	105398	71944.6	84817.6	16399.6	7212.28	3548.33	48220	3.27085	0.45934	7.12078	1.0732e-12	5.45053e-11
MATN1	87.9338	52.2324	64.3853	19.6803	7.37169	0	38.6006	2.90618	0.829617	3.50303	0.000459991	0.00364042
MFAP4	50331.2	15860	18366.7	1014.52	454.281	354.156	14396.8	5.53539	0.485835	11.3936	4.50249e-30	1.26265e-27
TGFBI	231445	1.05025e+06	864331	32559.1	22673.5	22948	370701	4.77871	0.457667	10.4415	1.60305e-25	2.997e-23
TNXB	0	0	1.0555	44.2807	39.6229	3.38366	14.7238	-6.38093	1.59959	-3.9891	6.63245e-05	0.000703896
TUFT1	1776.64	1660.25	1551.58	328.661	291.182	213.17	970.246	2.58134	0.312659	8.25608	1.5053e-16	1.20987e-14
COL14A1	847.19	72.7523	71.7738	17131.7	14532.4	10219.8	7145.93	-5.40019	1.14591	-4.71257	2.44612e-06	3.9493e-05
PXDN	29592.1	35104.9	35551.2	8852.2	5372.12	3698.34	19695.1	2.48368	0.358303	6.93179	4.1556e-12	1.93878e-10
MFAP5	2282.5	1674.24	2689.4	326.693	356.606	373.33	1283.79	2.65311	0.314284	8.44176	3.12597e-17	2.7432e-15
FBLN5	16125.9	8870.19	12089.7	2912.68	2119.36	1491.06	7268.14	2.50713	0.35825	6.99826	2.59159e-12	1.25212e-10
FGL2	0	7.46178	0	43.2967	44.2302	59.7779	25.7944	-4.2752	1.01522	-4.2111	2.54126e-05	0.000308694
MXRA5	4936.58	4801.65	4711.74	813.78	421.108	364.307	2674.86	3.17534	0.359232	8.83926	9.63565e-19	1.01057e-16
SRPX2	3024.73	3393.24	4389.81	546.128	519.704	772.601	2107.7	2.55597	0.319477	8.00049	1.23926e-15	8.88854e-14
ASPN	2164.31	1343.12	807.455	9.84015	31.3297	24.8135	730.144	6.0301	0.475848	12.6723	8.41896e-37	4.259e-34
FRAS1	177.759	123.119	78.1067	722.267	650.552	487.246	373.175	-2.294	0.39167	-5.85696	4.71407e-09	1.36196e-07
HMCN1	1159.21	1072.63	454.919	82.6573	53.4448	18.0462	473.485	4.1191	0.506713	8.12904	4.32691e-16	3.29305e-14
PODN	522.875	231.315	349.369	10390.2	5527.85	5509.72	3755.22	-4.27925	0.392996	-10.8888	1.30389e-27	2.78021e-25
MUC17	7.56419	23.318	16.8879	0	0	1.12789	8.14968	5.46315	1.67567	3.26027	0.00111307	0.00751957
SBSPON	49.1673	36.3762	67.5518	11.8082	7.37169	6.76731	29.8404	2.55664	0.697167	3.66719	0.000245229	0.00214181
COL24A1	98.3345	241.575	150.936	0	7.37169	0	83.0362	6.03099	1.56345	3.85748	0.000114561	0.00112084
JAG1	664.704	217.324	100.272	1875.53	2761.62	2366.3	1330.96	-2.8333	0.521367	-5.43438	5.49877e-08	1.29679e-06
ANK1	28.3657	41.0398	111.883	470.359	238.659	195.124	180.905	-2.3221	0.543465	-4.27278	1.93054e-05	0.000242847
ANK3	22.6926	13.0581	5.27748	262.732	232.208	100.382	106.058	-3.85162	0.582907	-6.60759	3.90618e-11	1.59967e-09
APOE	31.2023	29.8471	59.1078	2583.04	3238.02	8348.61	2381.64	-6.88553	0.470392	-14.6378	1.61091e-48	1.88915e-45
CRYAB	2602.08	2956.73	2957.5	18626.4	19474.2	24813.5	11905.1	-2.88508	0.284341	-10.1465	3.43335e-24	6.02589e-22
CSRP2	2601.14	7270.57	6061.72	320.789	492.982	727.486	2912.45	3.37031	0.426224	7.90737	2.62877e-15	1.7848e-13
DES	33.0933	117.523	126.66	1607.88	1687.2	2845.65	1069.67	-4.47014	0.458437	-9.75082	1.82978e-22	2.89621e-20
DSP	5740.28	9135.08	10286.9	1691.52	1252.27	1091.79	4866.3	2.6403	0.338583	7.79807	6.28614e-15	4.03675e-13
HSPB2	609.863	579.22	566.802	2165.82	2327.61	2939.27	1531.43	-2.08155	0.293115	-7.10146	1.23443e-12	6.19618e-11
JUP	111.572	28.9144	375.757	33.4565	23.958	29.325	100.497	2.57271	0.70116	3.66922	0.000243293	0.0021285
KRT14	1190.42	2805.63	14049.7	685.858	441.38	667.708	3306.78	3.32967	0.988003	3.3701	0.000751407	0.00542274
KRT16	5185.26	1577.23	3207.65	79.7052	62.6594	62.0337	1695.76	5.60776	0.424081	13.2233	6.43647e-40	4.48813e-37
MYBPH	0	0	0	122.018	79.2457	96.9981	49.7103	-9.11242	1.30895	-6.96165	3.36308e-12	1.58624e-10
MYL3	0	0	4.22199	80.6892	40.5443	115.044	40.0833	-5.88167	1.00732	-5.83895	5.25324e-09	1.49926e-07
CLDN11	83.2061	59.6942	28.4984	611.073	597.107	686.882	344.41	-3.46314	0.412059	-8.40448	4.29771e-17	3.67155e-15
PKP1	683.614	2711.42	1244.43	7.87212	16.5863	2.25577	777.697	7.41241	0.584694	12.6774	7.88839e-37	4.07041e-34
PPL	21.7471	7.46178	6.33298	144.65	51.6019	47.3712	46.5275	-2.77311	0.713889	-3.8845	0.000102539	0.0010173
RPL3L	0.945524	2.79817	1.0555	11.8082	15.6648	37.2202	11.5821	-3.73827	1.18202	-3.16262	0.00156358	0.00992798
MRPL23	17.965	3.73089	0	40.3446	80.1672	153.392	49.2667	-3.64586	0.867275	-4.20381	2.62462e-05	0.000317315
RPS28	7116.96	6315.46	4362.37	17121.9	24152.4	45343.2	17402.1	-2.28317	0.391641	-5.82975	5.55112e-09	1.58253e-07
SPAG4	146.556	1095.02	947.836	64.945	58.9736	89.1029	400.405	3.36276	0.560669	5.99777	2.00042e-09	6.26345e-08
TPM1	107110	135818	163815	23830.9	24641.7	21670.1	79481	2.53575	0.293905	8.62778	6.2554e-18	5.9117e-16
CLTCL1	5590.88	3095.7	3188.65	949.574	515.097	568.454	2318.06	2.54615	0.372494	6.83542	8.17647e-12	3.66238e-10
TCAP	33.0933	34.5107	37.9979	0.984015	1.84292	2.25577	18.4474	4.38783	0.998655	4.39374	1.11419e-05	0.000150111
INA	88.8793	83.945	357.813	39.3606	18.4292	6.76731	99.1991	3.03262	0.686775	4.41573	1.00669e-05	0.000138079
ISG15	800.859	402.003	552.025	1218.21	1817.12	5161.2	1658.57	-2.22347	0.484528	-4.58893	4.45518e-06	6.77733e-05
CLDN14	330.933	562.431	493.972	1.96803	0	0	231.551	9.43377	1.09843	8.58839	8.81992e-18	8.18539e-16
SEC31B	347.007	718.196	845.453	102.338	74.6384	33.8366	353.578	3.17663	0.468383	6.78213	1.18418e-11	5.20473e-10
DNM3	3540.04	2274.91	1290.87	160.394	252.481	324.831	1307.25	3.26865	0.416767	7.84286	4.40388e-15	2.89847e-13
CLDN18	376.319	361.896	259.652	40.3446	28.5653	28.1971	182.496	3.36036	0.405179	8.29352	1.09948e-16	9.03397e-15
TUBA3D	70.9143	103.532	56.9968	10.8242	22.1151	6.76731	45.1916	2.53167	0.63909	3.96137	7.45225e-05	0.000775587
HSPB6	932.287	236.911	132.993	10136.3	5573.92	5029.24	3673.62	-3.99302	0.554381	-7.20267	5.90459e-13	3.09003e-11

[truncated: 2 more sheets: MF_cell adhesion molecule bindi, MF_signaling receptor regulator]
