# Supplementary material for: Transcriptome Profile of Membrane and Extracellular Matrix Components in Ligament-Fibroblastic Progenitors and Cementoblasts Differentiated from Human Periodontal Ligament Cells
Source: Genes (Basel). 2022 Apr 8;13(4):659. doi: 10.3390/genes13040659 (PMC9031187; doi:10.3390/genes13040659)
Supplement: Supplementary file 1 [file genes-13-00659-s001.zip › Supplementary Table 4.xlsx]

## Sheet: Supplementary Table 5
Supplementary Table 4. The MCODE network components in original PPI and its of meaningful DEGs.
Network	Annotation_Sub1	Annotation_Sub2	Annotation_Sub3	Genes
SB+BMP7-treated	GO:0031012|extracellular matrix|-15.2	GO:0030312|external encapsulating structure|-15.2	GO:0009617|response to bacterium|-12.8
UP_MCODE_ALL	GO:0043410|positive regulation of MAPK cascade|-14.1	GO:0000165|MAPK cascade|-14.1	GO:0043408|regulation of MAPK cascade|-13.3
MCODE_1	GO:0007188|adenylate cyclase-modulating G protein-coupled receptor signaling pathway|-11.9	GO:0007193|adenylate cyclase-inhibiting G protein-coupled receptor signaling pathway|-10.1	GO:0007200|phospholipase C-activating G protein-coupled receptor signaling pathway|-9.5	S1PR1, NPB, OPRM1, BDKRB2, LPAR1, CHRM2, GNAI1, SSTR1, CCR1, HCAR1, CCR3, PTGER3
MCODE_2	GO:0030136|clathrin-coated vesicle|-8.6	GO:0030135|coated vesicle|-7.6		NMB, HTR2B, KIAA0319, ADRB2, LPAR6, STON2, AP2S1, ADRA1B, GPR39, SNX18
MCODE_3	GO:0005788|endoplasmic reticulum lumen|-15.0	GO:0050673|epithelial cell proliferation|-7.1		HRC, APOE, CHRDL1, FAM20A, GPC3, IGFBP4, BMP4, SCG2, CSF1
MCODE_4	GO:0043406|positive regulation of MAP kinase activity|-5.4	GO:0043410|positive regulation of MAPK cascade|-5.1	GO:0043405|regulation of MAP kinase activity|-4.8	LAMA4, KITLG, ITGA8, PDGFD, LAMB3, SHC3, SHC2, ITGB8, KIT
MCODE_5	GO:0031225|anchored component of membrane|-13.5			RTN4RL1, LY6K, LYPD3, ALPL, LYPD1, PSCA
MCODE_6	GO:0048598|embryonic morphogenesis|-5.1	GO:0048729|tissue morphogenesis|-5.1		FZD5, SFRP1, FRAS1
TGF-b1-treated	GO:0031012|extracellular matrix|-25.4	GO:0030312|external encapsulating structure|-25.3	GO:0062023|collagen-containing extracellular matrix|-24.9
UP_MCODE_ALL	GO:0062023|collagen-containing extracellular matrix|-24.2	GO:0005201|extracellular matrix structural constituent|-22.3	GO:0031012|extracellular matrix|-22.0
MCODE_1	GO:0030020|extracellular matrix structural constituent conferring tensile strength|-34.8	GO:0005581|collagen trimer|-33.2	GO:0005788|endoplasmic reticulum lumen|-30.7	COL5A1, COL4A1, COL12A1, COL26A1, COL24A1, PLOD2, COL16A1, COL13A1, P4HA1, COL7A1, COL4A2, COL6A3, COL11A1, COL8A2, COL10A1, P4HA3, COL15A1
MCODE_2	GO:0001968|fibronectin binding|-7.2	GO:0008305|integrin complex|-7.1		IGFBP3, ITGA11, PRSS23, CDH2, TNC, LTBP1, FSTL3, ITGA10, ITGA4
MCODE_3	GO:0060078|regulation of postsynaptic membrane potential|-5.5	GO:0098984|neuron to neuron synapse|-4.2	GO:0042391|regulation of membrane potential|-4.0	LTBP2, MPP4, MPP3, MPP2, GRIK4, MPP7, GRID1
MCODE_4	GO:0060070|canonical Wnt signaling pathway|-12.0	GO:0016055|Wnt signaling pathway|-11.0	GO:0198738|cell-cell signaling by wnt|-11.0	WNT2, WNT9A, SOST, WNT7B, PTK7, FZD8
MCODE_5	GO:0001533|cornified envelope|-13.5	GO:0030057|desmosome|-11.3	GO:0086083|cell adhesive protein binding involved in bundle of His cell-Purkinje myocyte communication|-10.4	DSP, JUP, PKP1, CSTA, CCDC8, DSG2
MCODE_6	GO:0005891|voltage-gated calcium channel complex|-14.4	GO:0034704|calcium channel complex|-13.4	GO:0034703|cation channel complex|-10.8	PDE4D, CACNA1C, CATSPERE, STAC3, CACNA2D2
MCODE_7	GO:0031012|extracellular matrix|-6.9	GO:0030312|external encapsulating structure|-6.9	GO:0004222|metalloendopeptidase activity|-6.7	ADAMTS8, ADAMTS10, SBSPON, ADAMTS6
